# Supplementary material for: N-(2,6-Dimethyl­phen­yl)-2-methyl­acetamide
Source: Acta Crystallogr Sect E Struct Rep Online. 2008 Jan 9;64(Pt 2):o380. doi: 10.1107/S1600536807068419 (PMC2960394; doi:10.1107/S1600536807068419)
Supplement: Supplementary file 2 [file e-64-0o380-Isup2.hkl]

# 
# h,k,l, Fc-squared, Fo-squared, sigma(Fo-squared) and status flag 
# 
data_I
_shelx_title ' GA145 P21/N' 
_shelx_refln_list_code          4 
_shelx_F_calc_maximum      170.40 
_exptl_crystal_F_000       384.00 
_reflns_d_resolution_high  0.8008 
 
loop_ 
 _symmetry_equiv_pos_as_xyz 
 'x, y, z' 
 '-x+1/2, y+1/2, -z+1/2' 
 '-x, -y, -z' 
 'x-1/2, -y-1/2, z-1/2' 
 
_cell_length_a     4.7915 
_cell_length_b    11.5930 
_cell_length_c    17.9660 
_cell_angle_alpha  90.000 
_cell_angle_beta   96.110 
_cell_angle_gamma  90.000 
 
_shelx_F_squared_multiplier     1.000 
 
loop_ 
 _refln_index_h 
 _refln_index_k 
 _refln_index_l 
 _refln_F_squared_calc 
 _refln_F_squared_meas 
 _refln_F_squared_sigma 
 _refln_observed_status 
   2   0   0        2.09        0.44      2.19 o 
   4   0   0       60.44       57.90      5.55 o 
   1   1   0        4.07        4.87      0.93 o 
   2   1   0      648.77      628.14      6.11 o 
   3   1   0      104.69      122.14      3.17 o 
   4   1   0      133.44      140.08      3.66 o 
   5   1   0       53.97       40.77      8.34 o 
   0   2   0       62.75       65.63      1.61 o 
   1   2   0     1247.91     1256.04      6.86 o 
   2   2   0      141.93      137.68      1.72 o 
   3   2   0       10.79        9.72      2.74 o 
   4   2   0       81.19       86.57      3.81 o 
   5   2   0        7.34        5.68      8.50 o 
   1   3   0     2171.82     2097.89      8.58 o 
   2   3   0      223.13      235.44      3.51 o 
   3   3   0       95.46       85.44      3.00 o 
   4   3   0      126.53      127.99      5.15 o 
   5   3   0       96.30      109.53      8.34 o 
   0   4   0      152.60      145.05      2.76 o 
   1   4   0       97.59       89.73      1.46 o 
   2   4   0       95.12       99.29      2.03 o 
   3   4   0      921.49      931.10     12.61 o 
   4   4   0        1.14       -0.95      3.14 o 
   5   4   0      151.30      152.59      9.14 o 
   1   5   0      429.29      448.44      5.75 o 
   2   5   0      269.56      290.10      3.93 o 
   3   5   0       91.34       89.40      3.55 o 
   4   5   0       12.01       10.02      7.31 o 
   5   5   0      127.85      154.05     11.50 o 
   0   6   0      161.58      163.54      3.79 o 
   1   6   0      407.80      451.51      3.35 o 
   2   6   0       22.50       16.33      2.65 o 
   3   6   0        0.05       -1.71      2.79 o 
   4   6   0      451.73      442.55      9.26 o 
   5   6   0        3.57        0.10      1.35 o 
   1   7   0       13.99        9.87      2.79 o 
   2   7   0       21.92       22.42      4.94 o 
   3   7   0       43.04       41.93      4.85 o 
   4   7   0        1.62       -0.05      2.83 o 
   5   7   0        0.81       -1.88      3.85 o 
   0   8   0      163.85      166.87      6.96 o 
   1   8   0        0.00       -1.57      1.57 o 
   2   8   0        2.63       -0.11      4.00 o 
   3   8   0       59.65       55.75      9.18 o 
   4   8   0       34.00       30.13      7.90 o 
   1   9   0      257.77      246.33      5.60 o 
   2   9   0       65.52       63.06      6.44 o 
   3   9   0        0.06       -0.20      1.40 o 
   4   9   0       43.98       48.05     16.32 o 
   0  10   0       34.21       37.02     11.52 o 
   1  10   0      297.62      289.56      8.91 o 
   2  10   0      402.58      378.80     19.21 o 
   3  10   0        2.88       -0.38     12.84 o 
   4  10   0        6.27       -6.96     18.02 o 
   1  11   0       40.61       42.61      7.12 o 
   2  11   0       73.03       95.03     13.16 o 
   3  11   0      205.34      217.20     19.24 o 
   1  12   0        7.89       11.73      8.29 o 
   2  12   0       17.85       16.68     13.61 o 
   3  12   0        2.82      -10.36     18.20 o 
   1  13   0       25.22       23.79     10.58 o 
   2  13   0       16.04       19.77     27.30 o 
   0  14   0      206.02      270.47     11.97 o 
   1  14   0        0.08       28.24     27.15 o 
  -5   0   1       57.98       71.39     14.13 o 
  -3   0   1     1234.73     1366.00     20.12 o 
  -1   0   1     8657.80     7733.94     61.77 o 
   1   0   1      124.81      133.23      2.19 o 
   3   0   1        7.69        6.57      3.31 o 
   5   0   1        4.07        7.25      9.16 o 
  -5   1   1       13.04        8.71      9.47 o 
  -4   1   1      208.31      194.28      4.06 o 
  -3   1   1       31.35       37.24      2.29 o 
  -2   1   1      257.19      273.91      3.41 o 
  -1   1   1      167.02      177.22      2.13 o 
   1   1   1     5623.74     5534.44     18.87 o 
   2   1   1      314.85      315.89      2.81 o 
   3   1   1       21.77       22.99      2.60 o 
   4   1   1      284.77      297.38      4.53 o 
   5   1   1       59.18       54.89      7.92 o 
  -5   2   1        3.82       -4.06     10.04 o 
  -4   2   1      350.15      321.43     10.49 o 
  -3   2   1       51.71       52.79      2.76 o 
  -2   2   1       11.87       12.96      1.50 o 
  -1   2   1      506.34      443.29      3.97 o 
   0   2   1      291.29      289.21      2.75 o 
   1   2   1     1775.16     1737.90      7.11 o 
   2   2   1      524.07      555.59      4.44 o 
   3   2   1       83.98       86.78      2.62 o 
   4   2   1       66.20       62.61      4.37 o 
   5   2   1        4.79        3.81      7.34 o 
  -5   3   1      152.82      151.32      9.88 o 
  -4   3   1        0.72       -0.10      1.20 o 
  -3   3   1      230.31      243.24      5.20 o 
  -2   3   1       12.34       11.88      2.07 o 
  -1   3   1      406.90      402.45      5.49 o 
   0   3   1       13.17       12.21      1.43 o 
   1   3   1      238.44      257.52      2.16 o 
   2   3   1      133.86      139.37      2.34 o 
   3   3   1      108.92      117.05      3.81 o 
   4   3   1       18.10       14.45      4.81 o 
   5   3   1       59.90       57.30      8.77 o 
  -5   4   1       34.92       30.74     10.15 o 
  -4   4   1       93.06       92.04      6.92 o 
  -3   4   1       11.60       11.13      3.38 o 
  -2   4   1      135.87      134.51      2.23 o 
  -1   4   1      127.71      135.20      2.33 o 
   0   4   1        1.64        0.69      0.62 o 
   1   4   1        9.49        8.10      1.48 o 
   2   4   1       42.91       44.38      2.29 o 
   3   4   1        6.45       11.01      3.56 o 
   4   4   1        0.03       -0.24      1.16 o 
   5   4   1      330.50      337.19      9.33 o 
  -5   5   1      102.10       94.65     11.47 o 
  -4   5   1        0.23       -1.75      4.42 o 
  -3   5   1      747.02      731.87      8.78 o 
  -2   5   1      668.50      683.61      8.87 o 
  -1   5   1     3110.05     3251.83     18.72 o 
   0   5   1     1173.38     1159.25     10.51 o 
   1   5   1       93.01       90.54      2.02 o 
   2   5   1       25.04       26.52      2.34 o 
   3   5   1       81.30       74.07      4.05 o 
   4   5   1      214.37      211.00      7.40 o 
   5   5   1      103.26      114.14      9.56 o 
  -5   6   1       25.07       28.42     10.47 o 
  -4   6   1      128.38      123.18      6.92 o 
  -3   6   1      262.42      264.19     11.41 o 
  -2   6   1      167.64      171.17      4.14 o 
  -1   6   1      109.52      124.85      1.99 o 
   0   6   1       63.60       70.19      2.33 o 
   1   6   1     1038.96     1082.79      5.77 o 
   2   6   1       10.65        0.77      2.62 o 
   3   6   1      168.14      167.59      4.36 o 
   4   6   1       24.12       23.79      7.91 o 
   5   6   1        4.45        1.33      7.85 o 
  -5   7   1        5.56       -1.45      6.46 o 
  -4   7   1       24.23       22.93      8.41 o 
  -3   7   1        1.52        0.75      1.99 o 
  -2   7   1       96.71       89.64      3.55 o 
  -1   7   1       20.68       17.18      2.82 o 
   0   7   1      170.85      152.97      3.17 o 
   1   7   1        2.57        2.99      1.50 o 
   2   7   1       10.53        7.00      4.58 o 
   3   7   1      230.81      233.42     17.02 o 
   4   7   1        2.30       -2.98      6.31 o 
   5   7   1        8.88       16.31     21.42 o 
  -4   8   1       23.33       12.34      8.75 o 
  -3   8   1       17.23       12.83     15.43 o 
  -2   8   1        6.93       12.25      4.83 o 
  -1   8   1       32.53       28.29      3.39 o 
   0   8   1       43.18       42.49      3.57 o 
   1   8   1       10.58        8.48      3.61 o 
   2   8   1        9.90        3.55      4.23 o 
   3   8   1       48.24       38.70     10.31 o 
   4   8   1        0.53       -3.23      9.12 o 
  -4   9   1       36.83       51.77     15.89 o 
  -3   9   1        3.07       -5.30      5.92 o 
  -2   9   1        0.01        1.46      5.86 o 
  -1   9   1      780.42      813.49      8.39 o 
   0   9   1      279.59      272.40     12.54 o 
   1   9   1       73.12       68.03      6.18 o 
   2   9   1      144.86      134.09     11.47 o 
   3   9   1       72.24       56.63     12.09 o 
   4   9   1        7.18       -0.70      5.79 o 
  -4  10   1       28.95       36.77     18.25 o 
  -3  10   1        0.20       -4.65     11.25 o 
  -2  10   1      404.83      371.67      8.93 o 
  -1  10   1      104.15       91.66      8.06 o 
   0  10   1      239.33      227.98      9.01 o 
   1  10   1      365.07      370.43      7.64 o 
   2  10   1       10.92        0.02      3.56 o 
   3  10   1        8.30        1.64     14.92 o 
   4  10   1        5.28       -3.18      5.43 o 
  -3  11   1        3.96        1.64      9.83 o 
  -2  11   1       30.85       19.14     12.71 o 
  -1  11   1      127.38      134.89      7.11 o 
   0  11   1        0.55       -0.61      8.88 o 
   1  11   1       24.62       27.66      7.54 o 
   2  11   1      234.33      235.31     12.15 o 
   3  11   1       50.86       47.35     14.46 o 
  -3  12   1        0.53      -12.64     15.24 o 
  -2  12   1       23.68        6.17     14.27 o 
  -1  12   1       25.01       19.70      8.96 o 
   0  12   1       12.24       12.37      8.37 o 
   1  12   1       28.93       27.86     15.67 o 
   2  12   1       15.40        7.70     13.22 o 
   3  12   1        4.30        5.99     18.17 o 
  -2  13   1       14.27        7.97     23.80 o 
  -1  13   1        0.56        9.47     10.28 o 
   0  13   1        7.20        9.56      9.53 o 
   1  13   1        6.03       26.94     24.22 o 
   2  13   1        1.42       -2.85    106.38 o 
  -1  14   1       60.50       51.26     17.72 o 
   0  14   1        0.15       -2.89      8.81 o 
   1  14   1       65.87       99.19     28.30 o 
  -4   0   2        8.62       11.90      4.61 o 
  -2   0   2      499.12      520.49      7.72 o 
   2   0   2     1469.37     1505.96     24.03 o 
   4   0   2       78.56       71.71      5.71 o 
  -5   1   2      278.41      269.21     11.91 o 
  -4   1   2        7.04        5.72      4.46 o 
  -3   1   2       81.06       84.14      2.76 o 
  -2   1   2      563.06      574.56      3.77 o 
  -1   1   2     1362.90     1212.59      7.58 o 
   0   1   2     6379.16     6439.33     21.97 o 
   1   1   2      836.63      917.17      3.54 o 
   2   1   2      756.55      800.42      9.65 o 
   3   1   2       11.10       13.19      2.55 o 
   4   1   2       20.91       20.43      4.35 o 
   5   1   2      324.86      334.07      7.36 o 
  -5   2   2       13.35        3.79      9.20 o 
  -4   2   2        8.17        4.37      3.27 o 
  -3   2   2       19.23       20.09      2.63 o 
  -2   2   2      102.35      102.92      1.68 o 
  -1   2   2      129.39      128.43      1.73 o 
   0   2   2      802.87      788.96      6.64 o 
   1   2   2     1515.37     1531.92      7.96 o 
   2   2   2       29.91       29.46      2.19 o 
   3   2   2      148.23      141.20      2.79 o 
   4   2   2       22.18       22.70      3.99 o 
   5   2   2      124.51      117.13      9.26 o 
  -5   3   2       39.02       40.76      9.04 o 
  -4   3   2      241.21      251.28      5.99 o 
  -3   3   2        9.77        7.64      2.96 o 
  -2   3   2       39.02       45.57      1.87 o 
  -1   3   2      236.97      235.88      2.72 o 
   0   3   2      773.98      769.89      5.93 o 
   1   3   2      183.51      192.27      2.16 o 
   2   3   2        6.58        5.92      2.18 o 
   3   3   2       30.12       26.35      2.92 o 
   4   3   2      148.01      155.46      4.70 o 
   5   3   2       17.72       11.47      8.01 o 
  -5   4   2       28.32       30.83      9.47 o 
  -4   4   2      460.10      499.34      8.91 o 
  -3   4   2       48.67       46.12      3.27 o 
  -2   4   2       74.82       80.19      2.06 o 
  -1   4   2     2034.30     2032.64     12.24 o 
   0   4   2      362.62      369.82     14.72 o 
   1   4   2      206.26      230.97      2.38 o 
   2   4   2      851.31      929.63      9.60 o 
   3   4   2      121.58      119.26      4.19 o 
   4   4   2      120.74      119.65      5.21 o 
   5   4   2        6.49        8.72      8.77 o 
  -5   5   2       66.36       69.05     15.40 o 
  -4   5   2     1095.94     1152.28     13.81 o 
  -3   5   2       33.52       30.16      4.46 o 
  -2   5   2      193.85      214.39      5.39 o 
  -1   5   2        1.66        0.50      0.57 o 
   0   5   2       33.65       28.79      2.17 o 
   1   5   2       64.54       56.31      1.69 o 
   2   5   2     1033.59     1144.74      9.91 o 
   3   5   2      357.95      354.00      8.74 o 
   4   5   2      172.47      162.92      5.46 o 
   5   5   2       24.20       13.71      8.42 o 
  -5   6   2      180.57      192.86     11.90 o 
  -4   6   2        8.70        2.12      3.27 o 
  -3   6   2        2.50        0.80      3.42 o 
  -2   6   2       51.06       46.21      2.81 o 
  -1   6   2       16.53       21.44      2.10 o 
   0   6   2      146.55      155.39      3.70 o 
   1   6   2        3.79        2.12      1.74 o 
   2   6   2        5.39        1.47      3.24 o 
   3   6   2      177.28      172.68      4.33 o 
   4   6   2       10.98       10.82      7.40 o 
   5   6   2        2.89        0.58     11.25 o 
  -5   7   2       11.58        5.87     12.76 o 
  -4   7   2       36.71       37.49      8.57 o 
  -3   7   2       23.60       24.08      4.58 o 
  -2   7   2       75.15       80.98      3.97 o 
  -1   7   2       78.05       72.31      2.84 o 
   0   7   2        0.40       -1.34      1.44 o 
   1   7   2       61.30       55.99      2.44 o 
   2   7   2       10.70       10.49      4.76 o 
   3   7   2       37.72       37.33     10.06 o 
   4   7   2       39.56       47.98      7.21 o 
   5   7   2        5.45        1.72     11.61 o 
  -4   8   2        5.17        2.92      6.65 o 
  -3   8   2      105.62       85.75      8.23 o 
  -2   8   2       37.62       36.68      4.43 o 
  -1   8   2        0.46       -0.19      3.51 o 
   0   8   2       16.57       17.98      3.28 o 
   1   8   2      248.43      256.70      3.93 o 
   2   8   2        3.70        4.67      8.26 o 
   3   8   2       40.27       29.33     11.18 o 
   4   8   2       66.02       75.14     13.39 o 
  -4   9   2       80.72       73.38     18.47 o 
  -3   9   2       37.98       27.75     12.93 o 
  -2   9   2       55.38       61.59      5.71 o 
  -1   9   2      411.33      401.80      5.64 o 
   0   9   2      200.34      198.79      5.79 o 
   1   9   2      127.20      113.71      5.59 o 
   2   9   2      180.50      169.26      8.41 o 
   3   9   2       47.81       35.13     12.79 o 
   4   9   2        0.47       -1.55     11.10 o 
  -4  10   2       72.79      109.56     18.93 o 
  -3  10   2       23.94       16.30     12.55 o 
  -2  10   2      216.55      184.90      6.33 o 
  -1  10   2      252.22      279.83      5.84 o 
   0  10   2      342.22      356.48      7.62 o 
   1  10   2      175.90      160.44      5.44 o 
   2  10   2        1.94        4.53     10.45 o 
   3  10   2      339.75      343.48     11.27 o 
   4  10   2        2.84       -0.34      2.32 o 
  -3  11   2        2.31       -4.31     11.46 o 
  -2  11   2       25.51       21.94      8.42 o 
  -1  11   2      134.77      113.25      7.40 o 
   0  11   2       58.21       61.02      9.91 o 
   1  11   2       38.41       32.11     13.08 o 
   2  11   2      168.36      162.75     11.27 o 
   3  11   2       16.69        6.70     23.31 o 
  -3  12   2        2.94        2.20     18.86 o 
  -2  12   2       15.47       26.15     15.17 o 
  -1  12   2        1.84       -2.14      6.00 o 
   0  12   2        6.31        6.56      8.43 o 
   1  12   2        3.59       -6.53     12.78 o 
   2  12   2      275.04      313.36     16.57 o 
   3  12   2        8.03       10.12     20.11 o 
  -2  13   2        8.47        7.34     27.37 o 
  -1  13   2        7.61       21.55     18.43 o 
   0  13   2       18.80       26.07     10.89 o 
   1  13   2       28.99       36.67     26.30 o 
   2  13   2        2.62       -7.92     29.95 o 
  -1  14   2        1.04       -9.01     20.26 o 
   0  14   2       35.70       39.44     19.47 o 
   1  14   2       13.21       -7.74     29.66 o 
  -5   0   3      466.76      460.14     17.64 o 
  -3   0   3        0.05       -0.24      1.16 o 
  -1   0   3        0.44       -1.52      1.94 o 
   1   0   3    29036.32    29304.66    128.42 o 
   3   0   3       14.21        8.41      3.79 o 
   5   0   3      375.05      374.96     13.76 o 
  -5   1   3        2.20       -3.28      5.24 o 
  -4   1   3      414.25      405.89      7.32 o 
  -3   1   3     1192.73     1229.82      9.24 o 
  -2   1   3        1.05        0.51      0.98 o 
  -1   1   3      762.53      752.52      7.72 o 
   0   1   3        6.24        6.34      0.78 o 
   1   1   3     3454.73     3399.93      8.57 o 
   2   1   3     1109.14     1094.09     12.53 o 
   3   1   3        7.14        5.45      2.75 o 
   4   1   3       87.77       78.16      4.22 o 
   5   1   3        0.02        1.52      6.18 o 
  -5   2   3        0.70       -2.00      5.13 o 
  -4   2   3       33.73       34.05      6.54 o 
  -3   2   3       12.53       11.88      2.96 o 
  -2   2   3      244.07      260.72      2.41 o 
  -1   2   3        9.67       10.42      1.34 o 
   0   2   3      198.78      190.44      2.29 o 
   1   2   3      121.35      111.62      1.78 o 
   2   2   3      248.20      245.93      2.18 o 
   3   2   3        3.24        0.51      1.91 o 
   4   2   3      212.73      208.01      4.49 o 
   5   2   3       14.33       11.47      6.70 o 
  -5   3   3        0.91       -0.17      5.78 o 
  -4   3   3       65.09       63.96      6.08 o 
  -3   3   3      140.69      132.79      3.06 o 
  -2   3   3       77.49       74.58      1.59 o 
  -1   3   3       41.63       41.17      1.38 o 
   0   3   3     1418.46     1322.42     12.86 o 
   1   3   3     1636.35     1651.62      6.52 o 
   2   3   3      318.72      295.89      2.66 o 
   3   3   3        3.12        3.32      3.42 o 
   4   3   3      211.35      204.75      5.13 o 
   5   3   3        8.57        7.55      8.37 o 
  -5   4   3      632.48      676.25     15.43 o 
  -4   4   3       32.18       33.21      6.57 o 
  -3   4   3        2.90        5.68      4.40 o 
  -2   4   3      915.93      941.36      4.41 o 
  -1   4   3        4.90        4.20      1.53 o 
   0   4   3     1536.49     1508.85      9.36 o 
   1   4   3       50.87       55.31      1.33 o 
   2   4   3        1.51        1.92      1.97 o 
   3   4   3        1.31        0.26      2.18 o 
   4   4   3      466.14      478.21      9.82 o 
   5   4   3        4.00        2.71      7.85 o 
  -5   5   3       15.45        5.56     13.10 o 
  -4   5   3       94.13       96.83      6.95 o 
  -3   5   3        2.29        0.35      1.43 o 
  -2   5   3      330.78      333.66      5.05 o 
  -1   5   3      670.61      688.94      5.09 o 
   0   5   3      528.28      589.98      6.91 o 
   1   5   3      804.73      835.56     12.95 o 
   2   5   3        1.20        0.15      0.45 o 
   3   5   3      522.10      552.66      7.01 o 
   4   5   3        2.64       -0.84      3.22 o 
   5   5   3        0.12       -1.38      3.40 o 
  -5   6   3        0.06       -0.56      9.67 o 
  -4   6   3       46.45       45.19      8.35 o 
  -3   6   3      739.26      770.46      7.55 o 
  -2   6   3       11.48        8.93      2.94 o 
  -1   6   3      225.56      227.85      4.27 o 
   0   6   3       98.38      103.02      3.25 o 
   1   6   3      528.62      510.51      3.95 o 
   2   6   3      112.38      119.09      3.83 o 
   3   6   3       85.20       82.06      4.16 o 
   4   6   3        4.54        6.39      5.97 o 
   5   6   3        0.82       -0.25      4.75 o 
  -5   7   3       46.21       46.93     12.72 o 
  -4   7   3       40.72       31.79      8.13 o 
  -3   7   3        3.58        0.42      2.33 o 
  -2   7   3       26.47       21.46      4.04 o 
  -1   7   3        0.01       -0.36      2.25 o 
   0   7   3      153.14      172.36      3.88 o 
   1   7   3       97.84       85.71      2.71 o 
   2   7   3        2.70        2.20      4.88 o 
   3   7   3        7.11       11.31      8.74 o 
   4   7   3        1.28        0.12      7.75 o 
   5   7   3       32.35       26.46     10.61 o 
  -4   8   3       14.35       19.88      9.17 o 
  -3   8   3       36.75       33.96      4.78 o 
  -2   8   3        7.36        4.37      3.60 o 
  -1   8   3       28.12       23.09      3.64 o 
   0   8   3      813.28      771.53      9.82 o 
   1   8   3        4.93        2.30      2.87 o 
   2   8   3       41.91       35.23      8.45 o 
   3   8   3        9.45       11.15     10.91 o 
   4   8   3      121.37      118.22     12.55 o 
  -4   9   3       14.02        6.34      9.53 o 
  -3   9   3        7.94        4.25      6.25 o 
  -2   9   3        1.22       -3.46      3.71 o 
  -1   9   3       38.95       31.17      4.07 o 
   0   9   3      790.96      771.64     12.21 o 
   1   9   3       46.08       50.34      4.09 o 
   2   9   3       39.71       47.09      9.48 o 
   3   9   3       65.14       51.34     12.07 o 
   4   9   3       15.92       10.81     15.77 o 
  -4  10   3       15.09        6.85     17.87 o 
  -3  10   3        7.43        0.34     11.76 o 
  -2  10   3       19.05       11.11      5.91 o 
  -1  10   3      588.81      557.51     10.13 o 
   0  10   3      950.91      974.44     10.70 o 
   1  10   3       50.97       43.00      7.30 o 
   2  10   3      115.27       95.01     11.33 o 
   3  10   3      124.25      102.74     12.90 o 
   4  10   3        0.58        1.34     23.00 o 
  -3  11   3        7.23        2.28      5.15 o 
  -2  11   3       32.55       32.24      7.40 o 
  -1  11   3        8.76        3.87      7.01 o 
   0  11   3        1.52        1.60      5.73 o 
   1  11   3        4.56        4.30     13.90 o 
   2  11   3      165.29      164.87     12.82 o 
   3  11   3       98.34      104.60     17.17 o 
  -3  12   3        4.50       17.62     21.14 o 
  -2  12   3       17.04       22.78     10.19 o 
  -1  12   3      222.79      228.61      9.17 o 
   0  12   3       11.86        8.44      8.66 o 
   1  12   3        0.26       -6.37     13.42 o 
   2  12   3        2.62       -8.63     16.52 o 
   3  12   3       49.45       57.55     27.25 o 
  -2  13   3        1.25        5.47     29.17 o 
  -1  13   3        2.28       21.93     17.79 o 
   0  13   3        6.09        8.63      9.35 o 
   1  13   3       37.61       20.98     24.85 o 
   2  13   3        0.14      -30.29     30.29 o 
  -1  14   3       30.30       32.34     14.63 o 
   0  14   3        8.02       13.56     13.46 o 
   1  14   3       43.81       38.31     30.01 o 
  -4   0   4        5.09        0.20      2.68 o 
  -2   0   4     2756.99     2920.40     26.26 o 
   0   0   4    10579.56    10824.33     68.95 o 
   2   0   4      867.70      906.19     11.79 o 
   4   0   4       24.21       17.43      5.66 o 
  -5   1   4       77.59       71.53      9.80 o 
  -4   1   4        7.70        8.12      4.80 o 
  -3   1   4        0.00       -0.74      1.73 o 
  -2   1   4        4.87        4.04      3.28 o 
  -1   1   4      305.86      319.65      3.81 o 
   0   1   4       83.95       83.27      1.14 o 
   1   1   4      331.14      331.91      3.00 o 
   2   1   4      429.35      427.47      3.80 o 
   3   1   4      286.67      290.65      7.00 o 
   4   1   4      108.42      102.89      4.32 o 
   5   1   4       14.08       14.35      6.74 o 
  -5   2   4       25.56       23.28      8.56 o 
  -4   2   4       59.21       48.57      7.37 o 
  -3   2   4        3.28        5.03      3.09 o 
  -2   2   4        6.66        7.17      1.67 o 
  -1   2   4      237.05      206.48      2.54 o 
   0   2   4     2709.77     2707.02     11.79 o 
   1   2   4     1651.49     1667.56     11.28 o 
   2   2   4     1599.88     1582.98      8.54 o 
   3   2   4        1.83        1.12      2.39 o 
   4   2   4        3.56        2.46      3.45 o 
   5   2   4       55.52       51.15      7.49 o 
  -5   3   4       17.90       19.16      8.98 o 
  -4   3   4       72.52       69.18      6.30 o 
  -3   3   4        1.18        0.65      2.86 o 
  -2   3   4      187.76      180.87      3.31 o 
  -1   3   4       96.87       99.73      2.13 o 
   0   3   4       73.55       73.14      1.99 o 
   1   3   4       74.13       72.76      1.19 o 
   2   3   4       28.53       25.91      1.94 o 
   3   3   4      413.41      425.33      5.50 o 
   4   3   4      126.72      128.30      4.88 o 
   5   3   4       57.28       63.87      7.57 o 
  -5   4   4      133.93      130.09     11.00 o 
  -4   4   4        1.14       -4.63      4.63 o 
  -3   4   4       12.87       10.65      3.68 o 
  -2   4   4       23.69       23.88      2.01 o 
  -1   4   4     1314.47     1316.04     15.07 o 
   0   4   4       61.07       58.64      2.09 o 
   1   4   4      461.40      480.11      4.44 o 
   2   4   4       22.67       24.45      1.95 o 
   3   4   4       64.57       58.60      3.51 o 
   4   4   4       67.45       66.49      5.72 o 
   5   4   4       18.23       10.08      8.90 o 
  -5   5   4        1.72       -2.25      9.65 o 
  -4   5   4       68.00       58.40      6.58 o 
  -3   5   4      125.44      120.46      3.66 o 
  -2   5   4      734.70      770.98      6.34 o 
  -1   5   4     2448.65     2524.07     14.13 o 
   0   5   4      134.44      139.52      3.06 o 
   1   5   4      645.35      639.69      7.84 o 
   2   5   4       49.83       50.64      2.89 o 
   3   5   4       51.57       55.32      4.19 o 
   4   5   4       87.97       99.12      6.69 o 
   5   5   4        0.24       -3.75      7.33 o 
  -5   6   4      150.16      172.95     12.81 o 
  -4   6   4      595.55      628.60      9.43 o 
  -3   6   4      389.53      392.00      7.56 o 
  -2   6   4        0.16        0.08      1.12 o 
  -1   6   4        0.78        0.64      1.97 o 
   0   6   4        6.54       10.85      4.15 o 
   1   6   4      393.87      416.23      3.65 o 
   2   6   4        0.02        0.46      0.79 o 
   3   6   4        9.07        6.03      6.45 o 
   4   6   4       32.74       29.39      6.48 o 
   5   6   4       38.93       42.04     10.49 o 
  -5   7   4       28.29       24.65     12.27 o 
  -4   7   4       44.05       37.47      7.80 o 
  -3   7   4        0.25       -1.13      3.43 o 
  -2   7   4       80.70       83.29      3.13 o 
  -1   7   4        7.61        4.87      3.39 o 
   0   7   4        2.87        1.14      2.73 o 
   1   7   4      287.90      294.61      4.30 o 
   2   7   4        5.67        4.39      5.06 o 
   3   7   4      133.61      134.73     11.31 o 
   4   7   4      143.78      152.78     10.20 o 
  -4   8   4       27.08       32.03      9.45 o 
  -3   8   4        4.59        1.37      6.00 o 
  -2   8   4       57.61       53.17      4.81 o 
  -1   8   4       27.20       21.66      4.12 o 
   0   8   4       28.30       21.89      3.56 o 
   1   8   4      341.71      337.11      5.29 o 
   2   8   4       99.09       91.44      7.33 o 
   3   8   4      101.67       85.79     11.18 o 
   4   8   4      110.16      108.63     15.36 o 
  -4   9   4       79.54       96.47      9.82 o 
  -3   9   4        0.36        4.10      7.27 o 
  -2   9   4       13.83       15.96      5.13 o 
  -1   9   4       93.33       93.91      4.86 o 
   0   9   4       23.91       21.67      4.29 o 
   1   9   4       93.74       87.46      5.69 o 
   2   9   4       21.50       13.04      7.51 o 
   3   9   4        0.53       -3.47      5.04 o 
   4   9   4      165.08      198.76     17.49 o 
  -4  10   4       71.77       79.61     18.93 o 
  -3  10   4       34.89       34.27      8.72 o 
  -2  10   4       33.60       23.25      5.88 o 
  -1  10   4      454.04      405.19      6.94 o 
   0  10   4      229.90      228.67      5.95 o 
   1  10   4        6.60        3.90      4.97 o 
   2  10   4       18.04       15.19     10.45 o 
   3  10   4        0.43       -3.15      8.56 o 
  -3  11   4       18.63       20.66     15.62 o 
  -2  11   4        2.59        5.48      7.25 o 
  -1  11   4       37.60       43.39      6.06 o 
   0  11   4       53.57       50.43      5.99 o 
   1  11   4       11.94        9.49     10.25 o 
   2  11   4       67.91       76.25     14.20 o 
   3  11   4      219.76      253.46     16.25 o 
  -3  12   4       18.64       12.44     23.21 o 
  -2  12   4       19.61       15.47     10.52 o 
  -1  12   4       13.63        3.44      8.36 o 
   0  12   4       48.83       52.53      7.62 o 
   1  12   4        0.51        0.92      2.96 o 
   2  12   4       13.46       13.55     15.25 o 
   3  12   4       63.16       52.13     29.22 o 
  -2  13   4        5.65       20.15     13.82 o 
  -1  13   4       32.63       53.09     11.81 o 
   0  13   4        4.63        4.83     11.57 o 
   1  13   4        3.42        4.32     28.27 o 
   2  13   4       13.67       24.56     31.07 o 
  -1  14   4        1.07        9.85     23.17 o 
   0  14   4       76.79       93.94     13.74 o 
  -5   0   5       45.22       40.55     11.08 o 
  -3   0   5     1058.09     1086.60     11.53 o 
  -1   0   5     2799.09     2827.61     13.70 o 
   1   0   5      164.25      151.12      2.51 o 
   3   0   5      577.68      609.07     16.88 o 
   5   0   5       25.03       24.99      9.99 o 
  -5   1   5        0.42       -0.93      5.26 o 
  -4   1   5       20.87       19.94      6.26 o 
  -3   1   5       51.65       45.67      3.33 o 
  -2   1   5      114.98      125.46      4.03 o 
  -1   1   5      126.57      118.64      2.90 o 
   0   1   5     5297.19     5366.08     17.57 o 
   1   1   5       58.30       62.20      1.70 o 
   2   1   5      122.57      114.91      1.88 o 
   3   1   5      533.55      521.48      5.41 o 
   4   1   5       58.11       61.58      4.42 o 
   5   1   5        0.05       -1.87      5.63 o 
  -5   2   5        6.15        4.10      7.25 o 
  -4   2   5        0.33        1.37      4.31 o 
  -3   2   5       62.85       59.06      3.29 o 
  -2   2   5      281.95      278.99      2.41 o 
  -1   2   5      286.85      296.99      3.02 o 
   0   2   5      835.26      829.87     10.82 o 
   1   2   5     1316.92     1323.71      9.81 o 
   2   2   5     1574.21     1573.79     11.59 o 
   3   2   5      139.77      139.96      3.22 o 
   4   2   5       20.99       18.04      4.56 o 
   5   2   5       43.95       37.77      6.95 o 
  -5   3   5      116.55      106.16     11.69 o 
  -4   3   5        3.98        7.04      6.01 o 
  -3   3   5       58.23       53.07      3.46 o 
  -2   3   5      181.44      191.93      2.88 o 
  -1   3   5       20.69       15.58      1.91 o 
   0   3   5     1010.24     1016.30     15.08 o 
   1   3   5       13.35       13.20      1.54 o 
   2   3   5      926.99      941.48      8.21 o 
   3   3   5      342.05      333.30      5.03 o 
   4   3   5       41.78       42.69      4.75 o 
   5   3   5        5.55        4.05      7.26 o 
  -5   4   5        5.17        1.63     13.07 o 
  -4   4   5      166.98      179.04      6.48 o 
  -3   4   5       24.45       24.57      3.75 o 
  -2   4   5      133.80      123.51      2.40 o 
  -1   4   5       45.59       33.24      2.62 o 
   0   4   5      178.89      191.29      3.11 o 
   1   4   5       37.11       39.52      1.32 o 
   2   4   5       11.84        9.29      2.71 o 
   3   4   5      106.13      107.59      3.99 o 
   4   4   5       11.90       10.81      5.08 o 
   5   4   5       16.88       16.03      8.28 o 
  -5   5   5      115.61      115.63     13.54 o 
  -4   5   5      712.48      771.87     15.92 o 
  -3   5   5     1434.42     1475.94     14.89 o 
  -2   5   5       26.62       17.88      3.08 o 
  -1   5   5      348.51      365.17      4.54 o 
   0   5   5      247.80      226.50      5.32 o 
   1   5   5      147.68      151.31      2.04 o 
   2   5   5       29.63       27.51      3.05 o 
   3   5   5      282.57      284.44      4.79 o 
   4   5   5      131.69      127.96      6.15 o 
   5   5   5        0.96        4.79      9.54 o 
  -5   6   5       85.11       87.03     15.61 o 
  -4   6   5      177.65      183.27      6.93 o 
  -3   6   5        0.01       -0.34      3.52 o 
  -2   6   5        0.00        0.01      0.66 o 
  -1   6   5        0.99        0.41      2.67 o 
   0   6   5      222.10      256.88      5.31 o 
   1   6   5        4.05        0.77      2.88 o 
   2   6   5        2.26        0.19      2.68 o 
   3   6   5      335.18      317.29      8.62 o 
   4   6   5       53.82       55.62      6.93 o 
   5   6   5       27.42       26.37     10.42 o 
  -5   7   5       44.50       50.91     13.12 o 
  -4   7   5       10.29       12.12      7.77 o 
  -3   7   5       39.79       41.24      4.33 o 
  -2   7   5       11.81       12.15      3.06 o 
  -1   7   5        0.23        0.25      1.81 o 
   0   7   5      624.11      634.08      6.77 o 
   1   7   5       11.74       10.82      3.24 o 
   2   7   5        4.63        2.85      3.57 o 
   3   7   5       13.35       15.28     11.00 o 
   4   7   5       73.21       89.17      9.31 o 
  -4   8   5       78.81       88.50      8.41 o 
  -3   8   5       41.82       38.65      5.07 o 
  -2   8   5       17.31       20.01      4.72 o 
  -1   8   5        1.15       -0.16      0.79 o 
   0   8   5      375.66      353.80      4.84 o 
   1   8   5        9.83       10.16      3.73 o 
   2   8   5       69.84       65.63      5.86 o 
   3   8   5       67.94       61.75     10.99 o 
   4   8   5        2.76        5.61     15.05 o 
  -4   9   5       45.96       46.91     10.34 o 
  -3   9   5      126.49      130.20      8.11 o 
  -2   9   5       72.40       76.29      5.93 o 
  -1   9   5       42.68       42.23      5.55 o 
   0   9   5      179.41      176.08      4.84 o 
   1   9   5       70.45       69.15      5.92 o 
   2   9   5       11.80       -0.61      7.96 o 
   3   9   5       36.22       35.69     13.75 o 
   4   9   5       36.71       50.12     18.11 o 
  -4  10   5        1.10       -4.37     11.75 o 
  -3  10   5       12.26       20.44      9.38 o 
  -2  10   5        0.30        1.30      5.02 o 
  -1  10   5      180.11      153.25      5.48 o 
   0  10   5      265.03      276.17      5.90 o 
   1  10   5      129.58      119.02      6.47 o 
   2  10   5        6.03        5.38      9.40 o 
   3  10   5       79.12       80.02     14.84 o 
  -3  11   5       37.90       40.57     12.33 o 
  -2  11   5        0.00       -4.04      8.03 o 
  -1  11   5       13.60        9.50      6.45 o 
   0  11   5      135.06      117.07      8.85 o 
   1  11   5       28.64       25.16     11.92 o 
   2  11   5        8.25        2.57     12.16 o 
   3  11   5        2.70       -0.72      4.18 o 
  -2  12   5        7.03        5.43      9.19 o 
  -1  12   5       20.34       20.13      7.22 o 
   0  12   5        0.00       -2.54      4.19 o 
   1  12   5        2.48       -1.26     13.60 o 
   2  12   5        2.31       -1.17      2.31 o 
  -2  13   5        0.21        7.86     13.20 o 
  -1  13   5       17.54        8.61     10.41 o 
   0  13   5       73.43       88.13      9.63 o 
   1  13   5       10.08       18.48     10.32 o 
   2  13   5       31.96       52.58     31.30 o 
   0  14   5        4.18        8.73     15.66 o 
  -4   0   6      116.34       99.35      8.53 o 
  -2   0   6       97.94      101.59      6.57 o 
   0   0   6     2734.65     2707.46     13.60 o 
   2   0   6     1595.87     1622.54     12.40 o 
   4   0   6      169.67      175.63      7.07 o 
  -5   1   6      256.91      267.02     10.13 o 
  -4   1   6        5.13        2.78      5.97 o 
  -3   1   6       16.67       19.30      4.69 o 
  -2   1   6      805.93      880.58      7.71 o 
  -1   1   6      644.91      627.70      4.99 o 
   0   1   6       63.12       63.25      1.18 o 
   1   1   6      689.71      673.94      6.38 o 
   2   1   6     1615.02     1689.64     12.64 o 
   3   1   6       12.77        7.05      3.53 o 
   4   1   6        2.41        4.21      4.28 o 
   5   1   6       48.94       55.51      7.37 o 
  -5   2   6        0.01       -0.12      6.77 o 
  -4   2   6        3.77        3.15      8.83 o 
  -3   2   6      128.39      127.38      4.51 o 
  -2   2   6      664.24      688.63      5.47 o 
  -1   2   6     1292.44     1372.75     16.08 o 
   0   2   6      428.66      423.78      3.94 o 
   1   2   6      268.12      271.37      2.19 o 
   2   2   6      494.82      518.79      6.14 o 
   3   2   6       84.67       78.89      3.50 o 
   4   2   6      139.56      130.43      4.52 o 
   5   2   6       96.90       91.59      6.94 o 
  -5   3   6       38.08       38.25     13.17 o 
  -4   3   6       75.40       78.22      7.20 o 
  -3   3   6        9.26        6.70      4.53 o 
  -2   3   6       72.96       75.11      2.46 o 
  -1   3   6      601.42      587.17      6.23 o 
   0   3   6       98.33       95.50      2.20 o 
   1   3   6       46.39       42.70      1.62 o 
   2   3   6       14.77       16.90      2.70 o 
   3   3   6      102.75      100.44      3.84 o 
   4   3   6        7.00        8.63      4.80 o 
   5   3   6       37.31       33.37      8.23 o 
  -5   4   6      170.21      195.35     13.32 o 
  -4   4   6      629.13      657.57     12.75 o 
  -3   4   6      400.52      405.57      6.07 o 
  -2   4   6        0.89       -1.01      1.10 o 
  -1   4   6     1281.13     1191.79     24.93 o 
   0   4   6      256.77      253.42      5.26 o 
   1   4   6      184.36      165.37      2.80 o 
   2   4   6        2.62        2.11      2.70 o 
   3   4   6      128.60      126.26      4.26 o 
   4   4   6      126.68      132.44      5.99 o 
   5   4   6        0.07        0.73      7.20 o 
  -5   5   6      194.68      175.68     24.76 o 
  -4   5   6      379.00      385.56      9.04 o 
  -3   5   6      321.51      341.66      5.18 o 
  -2   5   6      214.99      228.39      4.69 o 
  -1   5   6      276.25      272.28      5.77 o 
   0   5   6      300.63      312.28      4.25 o 
   1   5   6        0.45        0.08      2.17 o 
   2   5   6       96.92      101.21      4.48 o 
   3   5   6       70.53       70.35      5.82 o 
   4   5   6       48.79       53.00      5.28 o 
   5   5   6        2.13        3.05      8.40 o 
  -5   6   6        1.77        8.22     19.38 o 
  -4   6   6        0.09        0.44      2.37 o 
  -3   6   6      206.83      200.45      4.82 o 
  -2   6   6       90.77       85.24      3.75 o 
  -1   6   6      140.47      138.07      4.19 o 
   0   6   6       62.80       60.27      3.32 o 
   1   6   6       51.79       58.60      2.62 o 
   2   6   6       52.53       53.65      3.55 o 
   3   6   6       57.11       56.64      6.22 o 
   4   6   6        0.29        3.79      9.36 o 
   5   6   6        0.41       -3.84     23.78 o 
  -5   7   6       10.01        1.94      8.77 o 
  -4   7   6        0.91        1.74      8.39 o 
  -3   7   6      111.30      121.26      6.95 o 
  -2   7   6      191.90      199.63      5.27 o 
  -1   7   6       59.73       61.69      3.85 o 
   0   7   6       24.86       16.09      3.98 o 
   1   7   6      581.46      630.42     19.26 o 
   2   7   6        0.08        1.06      4.28 o 
   3   7   6       50.71       51.62      6.78 o 
   4   7   6       11.50       16.65     11.35 o 
  -4   8   6       20.72       25.44     10.57 o 
  -3   8   6       72.23       66.79      5.81 o 
  -2   8   6        7.32        5.28      5.88 o 
  -1   8   6      112.29      122.23      7.21 o 
   0   8   6       53.27       53.59      4.37 o 
   1   8   6     1136.49     1176.29      8.80 o 
   2   8   6        4.87        6.27      6.00 o 
   3   8   6       80.73       88.46     11.64 o 
   4   8   6       51.27       58.95     21.04 o 
  -4   9   6       84.61       91.47     24.89 o 
  -3   9   6       15.85        3.44      6.92 o 
  -2   9   6       15.36       20.60      5.64 o 
  -1   9   6       34.68       31.78      5.20 o 
   0   9   6       19.78       14.20      4.39 o 
   1   9   6      535.02      530.17      7.89 o 
   2   9   6       50.86       48.65      7.45 o 
   3   9   6       33.43       27.05     13.32 o 
   4   9   6        6.58       10.32     23.51 o 
  -4  10   6      146.57      224.67     30.83 o 
  -3  10   6      152.36      156.93     15.63 o 
  -2  10   6        4.09        5.08      6.08 o 
  -1  10   6        9.96       11.15      6.08 o 
   0  10   6      134.20      119.41      5.61 o 
   1  10   6      193.32      190.58      6.67 o 
   2  10   6       20.53       19.00      9.30 o 
   3  10   6       37.12       36.58     16.32 o 
  -3  11   6        4.94       -1.30     12.13 o 
  -2  11   6       21.15       21.23      7.95 o 
  -1  11   6        3.60       -1.09      5.48 o 
   0  11   6       38.18       30.73      6.95 o 
   1  11   6        1.62        0.30      2.05 o 
   2  11   6       11.97       19.93     10.73 o 
   3  11   6       12.73       27.63     19.65 o 
  -3  12   6       18.87       21.53     16.33 o 
  -2  12   6        0.04       -0.97      9.15 o 
  -1  12   6       11.33       12.64      7.65 o 
   0  12   6      136.33      129.80      7.62 o 
   1  12   6        5.96        8.31      8.07 o 
   2  12   6        3.07       15.64     17.13 o 
  -2  13   6       42.82       53.93     13.26 o 
  -1  13   6       53.62       64.74     10.27 o 
   0  13   6        0.78        3.42      8.68 o 
   1  13   6       57.53       60.70      9.56 o 
  -5   0   7       34.77       28.63     11.04 o 
  -3   0   7       87.37       75.18      8.20 o 
  -1   0   7     1474.35     1499.96     26.67 o 
   1   0   7      156.44      164.09      2.43 o 
   3   0   7       31.72       32.15      5.00 o 
   5   0   7       69.01       67.13     10.78 o 
  -5   1   7       53.74       42.87      9.57 o 
  -4   1   7      111.05      109.67      6.34 o 
  -3   1   7       79.61       67.20      6.37 o 
  -2   1   7      108.71      109.12      3.74 o 
  -1   1   7     1379.28     1422.68      7.66 o 
   0   1   7      129.23      132.28      1.59 o 
   1   1   7      102.55       96.74      2.23 o 
   2   1   7      427.75      404.83      3.95 o 
   3   1   7       36.36       32.97      3.64 o 
   4   1   7        5.16        6.40      4.60 o 
   5   1   7        6.58        5.13      7.31 o 
  -5   2   7       28.51       34.70     12.34 o 
  -4   2   7       36.24       36.19      7.59 o 
  -3   2   7        4.44        4.97      3.35 o 
  -2   2   7       28.10       39.68      3.28 o 
  -1   2   7       10.70       12.44      1.24 o 
   0   2   7     1054.52     1032.41     10.09 o 
   1   2   7      223.52      222.45      2.79 o 
   2   2   7      236.54      230.50      2.96 o 
   3   2   7      798.67      802.16      7.32 o 
   4   2   7      103.98      100.03      4.37 o 
   5   2   7       68.24       65.70      8.73 o 
  -5   3   7       39.21       31.24     14.16 o 
  -4   3   7      386.69      407.68      9.77 o 
  -3   3   7       47.36       50.60      4.75 o 
  -2   3   7        1.09       -0.26      0.89 o 
  -1   3   7      107.55      109.65      1.60 o 
   0   3   7      774.85      831.74     12.95 o 
   1   3   7      111.14      114.16      1.82 o 
   2   3   7        0.32        1.20      2.27 o 
   3   3   7      420.42      411.08      7.57 o 
   4   3   7      290.52      277.12      6.03 o 
   5   3   7       56.64       52.21      8.39 o 
  -5   4   7      237.62      250.10     13.13 o 
  -4   4   7      619.06      648.79     12.45 o 
  -3   4   7        0.15        0.03      0.87 o 
  -2   4   7        7.97        5.64      2.70 o 
  -1   4   7      256.64      269.58      4.46 o 
   0   4   7      117.50      121.51      4.53 o 
   1   4   7      208.88      224.34      2.96 o 
   2   4   7       31.17       25.20      3.40 o 
   3   4   7        0.16       -0.56      3.68 o 
   4   4   7        2.72        0.78      1.20 o 
   5   4   7       30.64       35.24      8.94 o 
  -5   5   7        0.01       -0.73      6.17 o 
  -4   5   7      108.90      119.58      8.06 o 
  -3   5   7      155.00      161.68      4.65 o 
  -2   5   7       24.84       24.69      3.98 o 
  -1   5   7      463.37      466.57     15.17 o 
   0   5   7      133.33      141.47      3.19 o 
   1   5   7       68.63       76.29      4.22 o 
   2   5   7        9.48        8.32      3.52 o 
   3   5   7       22.28       19.04      5.65 o 
   4   5   7       36.08       34.05      8.61 o 
   5   5   7        0.80        4.77     11.92 o 
  -5   6   7        0.62        2.46     15.34 o 
  -4   6   7       51.48       57.34      9.74 o 
  -3   6   7      394.80      401.87      6.46 o 
  -2   6   7      265.50      259.48      4.64 o 
  -1   6   7       96.03       84.33      4.05 o 
   0   6   7      107.24      109.59      3.06 o 
   1   6   7      240.34      255.18      4.04 o 
   2   6   7      208.01      199.52      6.17 o 
   3   6   7        1.86       -6.03      6.26 o 
   4   6   7        0.94        1.63      7.50 o 
  -5   7   7        4.50        6.52     15.74 o 
  -4   7   7        1.64        0.70      8.50 o 
  -3   7   7       99.07      101.78      4.98 o 
  -2   7   7      815.65      789.21     12.12 o 
  -1   7   7       69.30       70.95      8.21 o 
   0   7   7        0.20       -1.20      1.75 o 
   1   7   7        3.88        3.07      4.27 o 
   2   7   7      353.21      364.37      8.62 o 
   3   7   7       78.83       80.44      7.38 o 
   4   7   7        0.13       -1.08      9.40 o 
  -4   8   7       11.88       10.74     14.61 o 
  -3   8   7        5.79        7.21      7.17 o 
  -2   8   7       56.11       37.54      6.32 o 
  -1   8   7       17.99       15.19      5.14 o 
   0   8   7      574.78      592.10      7.01 o 
   1   8   7      190.06      197.94      5.43 o 
   2   8   7       81.64       80.62      8.00 o 
   3   8   7       44.35       35.15     17.05 o 
   4   8   7        2.52        0.50     16.72 o 
  -4   9   7        0.01       -3.56     15.92 o 
  -3   9   7        1.58        4.11      8.31 o 
  -2   9   7       47.91       27.76      6.59 o 
  -1   9   7       82.65       81.52      6.20 o 
   0   9   7      123.15      116.78      5.31 o 
   1   9   7       22.49       20.48      4.84 o 
   2   9   7        2.05        1.99      7.23 o 
   3   9   7       40.26       16.15     21.47 o 
  -4  10   7       55.09       22.59     21.91 o 
  -3  10   7       13.96       11.94     10.65 o 
  -2  10   7       35.76       25.18      7.06 o 
  -1  10   7      156.92      159.32      6.94 o 
   0  10   7      580.74      590.00     10.65 o 
   1  10   7      135.80      132.36      7.80 o 
   2  10   7       23.07       19.39      8.44 o 
   3  10   7        0.90       -3.10     26.94 o 
  -3  11   7        7.87        5.44     11.56 o 
  -2  11   7        5.59        2.58      8.11 o 
  -1  11   7       52.28       49.64      7.40 o 
   0  11   7       10.06        5.86      7.20 o 
   1  11   7        3.72        5.24      6.17 o 
   2  11   7       57.96       60.08     12.21 o 
   3  11   7        0.48       43.32     29.42 o 
  -2  12   7       37.65       39.58      9.83 o 
  -1  12   7       53.67       42.47      8.66 o 
   0  12   7        0.11        1.09      7.61 o 
   1  12   7        6.29        7.88      8.81 o 
   2  12   7        5.25       12.67     17.32 o 
  -2  13   7       41.14       52.09     14.81 o 
  -1  13   7       22.16       32.69     10.16 o 
   0  13   7        2.33       -4.88      4.88 o 
   1  13   7        0.98        1.14     10.37 o 
  -4   0   8      388.49      376.12     14.51 o 
  -2   0   8      516.69      574.40     14.56 o 
   0   0   8     2331.69     2278.58     19.65 o 
   2   0   8        2.96        3.67      3.08 o 
   4   0   8       50.69       54.81      6.35 o 
  -5   1   8      271.93      282.50      7.98 o 
  -4   1   8       12.75        8.74      6.83 o 
  -3   1   8       50.44       46.25      4.27 o 
  -2   1   8      137.05      128.72      3.88 o 
  -1   1   8      838.71      927.62      6.66 o 
   0   1   8       11.70        9.53      1.40 o 
   1   1   8       98.84      101.57      1.62 o 
   2   1   8        2.75        1.89      1.11 o 
   3   1   8       32.86       32.73      3.57 o 
   4   1   8       35.01       27.35      4.76 o 
   5   1   8        4.58       10.08      8.52 o 
  -5   2   8       66.84       67.42     12.08 o 
  -4   2   8       22.40       15.13      6.85 o 
  -3   2   8      652.04      646.51      6.54 o 
  -2   2   8        6.90        4.24      3.30 o 
  -1   2   8      286.98      316.17      3.05 o 
   0   2   8       46.56       43.64      1.47 o 
   1   2   8      244.38      253.22      2.71 o 
   2   2   8      127.08      132.95      3.31 o 
   3   2   8        2.57        1.69      2.68 o 
   4   2   8       85.47       86.69      5.59 o 
   5   2   8        3.09       -3.27      8.74 o 
  -5   3   8        1.60       -0.08      3.15 o 
  -4   3   8        4.49       13.07      8.36 o 
  -3   3   8       97.16       95.88      4.45 o 
  -2   3   8        6.57        7.06      2.71 o 
  -1   3   8      325.09      347.09      2.46 o 
   0   3   8     1203.80     1245.85     19.70 o 
   1   3   8      101.84       97.09      1.80 o 
   2   3   8       47.21       45.42      2.98 o 
   3   3   8     1049.20     1046.70     18.37 o 
   4   3   8      618.12      610.66      8.32 o 
   5   3   8       36.06       34.37      9.42 o 
  -5   4   8       13.46        8.02     13.33 o 
  -4   4   8        1.96       -0.75      5.11 o 
  -3   4   8      190.02      190.88      5.14 o 
  -2   4   8        9.59        6.71      3.04 o 
  -1   4   8       60.86       56.16      2.53 o 
   0   4   8       19.48       14.61      2.22 o 
   1   4   8      427.09      443.20      3.73 o 
   2   4   8       66.36       64.92      3.60 o 
   3   4   8        0.00       -2.11      2.11 o 
   4   4   8       11.62       11.66      5.57 o 
   5   4   8       11.39       17.00      9.42 o 
  -5   5   8       34.08       32.60     14.30 o 
  -4   5   8      235.01      258.56      9.25 o 
  -3   5   8      631.30      648.78      8.04 o 
  -2   5   8      804.99      794.33     15.69 o 
  -1   5   8       58.17       59.78      3.43 o 
   0   5   8      164.10      159.86      3.15 o 
   1   5   8       23.07       22.62      2.35 o 
   2   5   8       29.79       29.14      3.72 o 
   3   5   8       37.10       35.33      5.57 o 
   4   5   8      164.04      159.12      8.36 o 
  -5   6   8        6.69        3.70     16.08 o 
  -4   6   8       17.44       16.72     10.22 o 
  -3   6   8        9.59        8.60      5.42 o 
  -2   6   8      371.95      358.54      7.74 o 
  -1   6   8       74.92       70.96      4.10 o 
   0   6   8        0.02       -1.02      1.45 o 
   1   6   8       37.75       41.79      3.18 o 
   2   6   8      254.15      258.27      6.17 o 
   3   6   8        6.31        8.55      6.04 o 
   4   6   8       47.02       41.72      8.41 o 
  -4   7   8       35.62       35.18     10.27 o 
  -3   7   8       48.11       43.72      7.32 o 
  -2   7   8        2.94        1.18      1.65 o 
  -1   7   8       24.21       20.74      4.69 o 
   0   7   8       97.60       95.21      3.85 o 
   1   7   8      731.39      766.44      8.85 o 
   2   7   8       21.72       19.52      5.90 o 
   3   7   8        8.21        9.72      7.51 o 
   4   7   8        6.06        8.42      9.82 o 
  -4   8   8       19.63       26.76     15.92 o 
  -3   8   8       48.53       47.85      7.83 o 
  -2   8   8       25.86       21.45      5.95 o 
  -1   8   8       18.49       20.29      5.67 o 
   0   8   8       10.49        7.72      4.29 o 
   1   8   8      453.99      488.08      9.11 o 
   2   8   8       24.04       22.47      5.62 o 
   3   8   8      225.16      206.70     17.46 o 
   4   8   8       12.96       16.43     17.98 o 
  -4   9   8        6.49       -6.31     13.31 o 
  -3   9   8       95.78       87.92      8.84 o 
  -2   9   8       44.93       33.49      7.80 o 
  -1   9   8        2.13       -2.90      4.48 o 
   0   9   8      165.39      155.51     12.29 o 
   1   9   8        0.33       -1.43      1.69 o 
   2   9   8       47.78       47.45     10.00 o 
   3   9   8        1.85       13.85     22.74 o 
  -3  10   8       36.33       32.06      9.79 o 
  -2  10   8       40.07       34.45      8.83 o 
  -1  10   8       46.51       40.13      6.79 o 
   0  10   8       59.90       64.68      8.19 o 
   1  10   8        7.74        6.81      5.44 o 
   2  10   8       59.09       65.50     10.91 o 
   3  10   8       28.35       35.23     27.79 o 
  -3  11   8       31.76       40.18     12.32 o 
  -2  11   8       11.78       14.46      8.81 o 
  -1  11   8       43.83       46.24      7.79 o 
   0  11   8        4.92        2.47      4.20 o 
   1  11   8        0.81        0.04      6.84 o 
   2  11   8       11.20       15.05     16.07 o 
  -2  12   8        2.11        1.02      9.62 o 
  -1  12   8       16.28       14.61      8.42 o 
   0  12   8       31.07       30.15      8.61 o 
   1  12   8        5.94       10.62      9.67 o 
   2  12   8       39.17       34.00     18.46 o 
  -1  13   8        4.72        4.34     10.72 o 
   0  13   8        0.51       -0.16      6.21 o 
   1  13   8        0.49       -8.46     11.31 o 
  -5   0   9      262.36      271.65     11.28 o 
  -3   0   9      119.59      120.02      5.60 o 
  -1   0   9      427.90      410.06      6.60 o 
   1   0   9      260.50      302.93      4.10 o 
   3   0   9      320.19      314.51      6.22 o 
   5   0   9        0.60       -4.13      6.37 o 
  -5   1   9        4.32       -2.20      6.44 o 
  -4   1   9        1.39       -0.06      1.47 o 
  -3   1   9        1.66        1.86      5.05 o 
  -2   1   9        9.71       10.00      3.30 o 
  -1   1   9      110.24      122.87      3.92 o 
   0   1   9      896.21      887.99      4.14 o 
   1   1   9       44.46       47.22      1.72 o 
   2   1   9        0.19       -0.36      2.18 o 
   3   1   9      104.77       98.85      3.63 o 
   4   1   9        0.18       -1.07      4.53 o 
   5   1   9        9.36       10.42      9.05 o 
  -5   2   9        0.05        3.42     14.56 o 
  -4   2   9       28.15       24.30      6.96 o 
  -3   2   9       43.56       38.71      4.13 o 
  -2   2   9        1.47       -0.47      2.66 o 
  -1   2   9      158.42      167.05      2.03 o 
   0   2   9     1187.38     1216.06      5.31 o 
   1   2   9      558.40      542.00      7.65 o 
   2   2   9      145.92      148.33      4.94 o 
   3   2   9      485.73      508.28     11.44 o 
   4   2   9      335.89      343.97      6.35 o 
   5   2   9       49.44       32.83      9.17 o 
  -5   3   9        2.55       -3.13      3.89 o 
  -4   3   9        1.39        1.24      9.35 o 
  -3   3   9      114.22      110.34      4.66 o 
  -2   3   9      166.17      171.74      3.30 o 
  -1   3   9       11.53       10.90      1.68 o 
   0   3   9        0.51        1.18      1.81 o 
   1   3   9      300.34      290.62      3.02 o 
   2   3   9        2.48        2.86      3.10 o 
   3   3   9       70.96       68.61      6.05 o 
   4   3   9      116.02      122.26      5.66 o 
   5   3   9        2.65        9.33      9.76 o 
  -5   4   9       13.15        3.76      6.15 o 
  -4   4   9      478.86      500.72     14.37 o 
  -3   4   9      213.72      215.38      5.45 o 
  -2   4   9       14.03       11.26      3.32 o 
  -1   4   9      413.42      381.59      4.24 o 
   0   4   9       11.78       14.52      2.27 o 
   1   4   9       74.22       80.66      2.12 o 
   2   4   9       11.87        7.72      3.36 o 
   3   4   9       19.51       21.40      5.30 o 
   4   4   9        0.01       -4.56      8.23 o 
  -5   5   9       51.67       47.55     15.74 o 
  -4   5   9      382.58      404.85     10.33 o 
  -3   5   9      294.00      298.25      6.16 o 
  -2   5   9       12.90        8.68      4.98 o 
  -1   5   9      114.53      106.36      3.44 o 
   0   5   9       56.22       54.07      2.40 o 
   1   5   9        1.75        0.97      1.32 o 
   2   5   9        1.63        2.67      3.88 o 
   3   5   9       93.73       87.71      5.42 o 
   4   5   9        1.77        1.46      8.83 o 
  -5   6   9        6.46        2.08     18.04 o 
  -4   6   9       10.53       11.28      9.87 o 
  -3   6   9        3.73        6.25      6.31 o 
  -2   6   9      118.14      110.58      6.88 o 
  -1   6   9      234.51      235.88      8.81 o 
   0   6   9       21.86       24.16      3.27 o 
   1   6   9       48.57       48.84      2.94 o 
   2   6   9      126.78      128.79      3.98 o 
   3   6   9       51.78       54.04      6.47 o 
   4   6   9       39.70       38.29      9.27 o 
  -4   7   9      205.02      233.27     15.56 o 
  -3   7   9        3.55       -1.79      4.99 o 
  -2   7   9      428.08      396.80      8.09 o 
  -1   7   9      192.18      200.71     11.83 o 
   0   7   9        3.80        0.23      3.53 o 
   1   7   9        0.01        1.30      1.71 o 
   2   7   9        1.77        4.17      5.37 o 
   3   7   9        9.13       11.63      6.94 o 
   4   7   9       31.32       20.15     10.34 o 
  -4   8   9       96.28      121.83     15.45 o 
  -3   8   9        0.32        0.87      8.24 o 
  -2   8   9      322.59      299.55      7.76 o 
  -1   8   9      136.84      128.69      5.52 o 
   0   8   9       65.66       69.42      4.37 o 
   1   8   9       48.70       49.01      4.41 o 
   2   8   9      956.10      911.61     32.70 o 
   3   8   9        3.22       -2.64     17.77 o 
  -4   9   9        2.13       -4.94     19.62 o 
  -3   9   9       49.11       48.40      9.13 o 
  -2   9   9        9.05       10.73      7.48 o 
  -1   9   9        0.56       -1.72      5.54 o 
   0   9   9       74.41       75.03      6.10 o 
   1   9   9      150.22      161.77      4.91 o 
   2   9   9       68.70       60.73     12.76 o 
   3   9   9        1.06        0.18      2.99 o 
  -3  10   9       92.80      129.17     11.00 o 
  -2  10   9       41.53       33.81      9.41 o 
  -1  10   9        1.27       -0.57      0.93 o 
   0  10   9       22.93       25.90      7.00 o 
   1  10   9       42.60       45.43      7.25 o 
   2  10   9        1.53        5.40     14.84 o 
   3  10   9        1.70       -7.16     28.77 o 
  -3  11   9       21.04       20.08     13.00 o 
  -2  11   9       11.40       14.44      9.41 o 
  -1  11   9        4.01        3.88     12.08 o 
   0  11   9       15.19       12.09      8.00 o 
   1  11   9       11.42       13.09      8.67 o 
   2  11   9       24.48       27.63     17.00 o 
  -2  12   9       21.96       25.02     11.20 o 
  -1  12   9      183.43      209.64     10.64 o 
   0  12   9        2.33       -0.54      3.01 o 
   1  12   9       99.11      110.15     11.28 o 
   2  12   9        0.14       -2.29      6.03 o 
  -1  13   9       47.90       46.08     11.67 o 
   0  13   9      124.75      136.67     12.09 o 
  -4   0  10       15.05       15.66     13.38 o 
  -2   0  10      196.54      180.70      5.55 o 
   0   0  10     1281.31     1311.15     17.24 o 
   2   0  10        0.39        0.21      1.30 o 
   4   0  10       45.35       48.16     10.18 o 
  -5   1  10       64.76       49.64      9.82 o 
  -4   1  10       95.36       83.92      8.18 o 
  -3   1  10       15.39       15.57      4.22 o 
  -2   1  10        0.27       -0.42      3.11 o 
  -1   1  10      180.72      177.05      5.33 o 
   0   1  10      567.36      545.31      3.79 o 
   1   1  10        2.97        4.83      2.25 o 
   2   1  10      141.14      125.36      4.46 o 
   3   1  10        1.96        1.15      4.62 o 
   4   1  10       22.34       22.94      5.95 o 
   5   1  10        1.52        1.55     15.60 o 
  -5   2  10       19.44       15.61     13.45 o 
  -4   2  10       37.32       25.00      7.67 o 
  -3   2  10      194.94      182.06      4.91 o 
  -2   2  10      335.16      325.54      5.07 o 
  -1   2  10      566.53      588.43      4.97 o 
   0   2  10      563.16      574.52      3.86 o 
   1   2  10      103.20      104.45      2.21 o 
   2   2  10      182.09      169.72      5.71 o 
   3   2  10      132.75      115.50      5.76 o 
   4   2  10      274.89      256.22      6.74 o 
  -5   3  10        7.95        0.04      5.08 o 
  -4   3  10       18.93       14.27     10.51 o 
  -3   3  10      840.00      848.80      9.59 o 
  -2   3  10       79.03       72.88      2.94 o 
  -1   3  10        7.96       11.28      2.41 o 
   0   3  10       87.18       85.08      1.98 o 
   1   3  10      456.16      465.36      4.77 o 
   2   3  10        5.74        4.85      2.31 o 
   3   3  10        7.95        6.98      5.28 o 
   4   3  10       77.79       60.25      7.77 o 
  -5   4  10       10.33        7.64     14.53 o 
  -4   4  10       21.77       18.74     11.94 o 
  -3   4  10      274.84      276.53      5.97 o 
  -2   4  10        1.20        0.48      2.96 o 
  -1   4  10      197.16      205.00      4.41 o 
   0   4  10      437.15      454.79      9.33 o 
   1   4  10       23.01       21.80      2.13 o 
   2   4  10      121.21      115.74      3.48 o 
   3   4  10        4.72        6.20      5.14 o 
   4   4  10        0.70       -4.94      7.19 o 
  -5   5  10        1.20       -0.04      2.42 o 
  -4   5  10      124.52      136.66     15.49 o 
  -3   5  10        5.80        7.55      8.03 o 
  -2   5  10       25.93       19.59      5.64 o 
  -1   5  10      197.52      199.69      4.40 o 
   0   5  10        3.64        6.20      2.61 o 
   1   5  10       45.55       46.56      2.84 o 
   2   5  10        7.23        3.49      3.76 o 
   3   5  10       15.60       13.50      6.03 o 
   4   5  10       30.43       33.21      9.89 o 
  -5   6  10       24.44       26.21     26.47 o 
  -4   6  10       12.15       10.80     14.28 o 
  -3   6  10        9.99        9.79      7.39 o 
  -2   6  10      141.35      144.41      5.84 o 
  -1   6  10        1.87        0.55      3.25 o 
   0   6  10      235.70      243.95      6.10 o 
   1   6  10       20.56       16.42      3.22 o 
   2   6  10        0.33       -0.05      2.89 o 
   3   6  10        7.90        5.98      6.60 o 
   4   6  10       19.17        7.97     10.54 o 
  -4   7  10       22.41       45.61     16.26 o 
  -3   7  10       75.19       71.33     11.57 o 
  -2   7  10      321.61      341.68      7.84 o 
  -1   7  10      444.57      426.03      7.53 o 
   0   7  10       46.03       45.71      4.35 o 
   1   7  10        0.08       -1.20      2.82 o 
   2   7  10       65.34       73.09      6.44 o 
   3   7  10      863.05      879.38     25.65 o 
   4   7  10       17.14       16.70     10.52 o 
  -4   8  10        3.23        2.17     17.07 o 
  -3   8  10       17.28       23.45      9.35 o 
  -2   8  10        9.01       -0.04      2.29 o 
  -1   8  10      406.68      373.55      6.47 o 
   0   8  10      121.32      131.66      5.19 o 
   1   8  10      170.08      174.95      4.42 o 
   2   8  10       62.19       64.54     10.34 o 
   3   8  10        0.26      -11.33     15.92 o 
  -4   9  10      110.74      163.70     19.41 o 
  -3   9  10       24.97       13.91     10.75 o 
  -2   9  10       28.69       36.09      7.78 o 
  -1   9  10       38.00       29.35      5.36 o 
   0   9  10       30.17       28.62      5.97 o 
   1   9  10       10.60        2.28      2.34 o 
   2   9  10        8.93       12.58     10.17 o 
   3   9  10       23.42       17.58     16.66 o 
  -3  10  10       36.68       30.31     11.23 o 
  -2  10  10        7.14       -4.07      6.63 o 
  -1  10  10       10.08        8.25      6.71 o 
   0  10  10       43.16       50.11      7.07 o 
   1  10  10       81.37       93.70      7.27 o 
   2  10  10        0.06       -0.31      1.96 o 
   3  10  10        4.13        8.44     27.52 o 
  -3  11  10        0.52        1.55      4.55 o 
  -2  11  10       33.64       50.36     11.12 o 
  -1  11  10        0.74       -6.43      9.59 o 
   0  11  10      107.05      124.13      9.20 o 
   1  11  10        0.18       -2.81      9.76 o 
   2  11  10       28.02       28.69     11.20 o 
  -2  12  10        2.94        4.40     11.71 o 
  -1  12  10        7.65        9.39     10.64 o 
   0  12  10        5.72        3.19     15.00 o 
   1  12  10        0.44       -4.56     11.26 o 
  -5   0  11      234.03      269.59     14.05 o 
  -3   0  11       83.91       81.75      6.75 o 
  -1   0  11      664.87      656.64      8.86 o 
   1   0  11       86.76       85.76      4.18 o 
   3   0  11      189.46      214.23     14.73 o 
  -5   1  11        0.19        0.07      1.84 o 
  -4   1  11      174.63      180.87      6.58 o 
  -3   1  11        5.87        8.91      5.08 o 
  -2   1  11       64.17       61.85      3.64 o 
  -1   1  11      119.70      122.48      3.56 o 
   0   1  11        8.38        8.89      1.81 o 
   1   1  11      100.84       99.46      2.65 o 
   2   1  11       10.36        9.51      3.72 o 
   3   1  11        2.96        2.63      5.25 o 
   4   1  11      105.99      110.01      8.90 o 
  -5   2  11       20.54       17.20     14.83 o 
  -4   2  11        0.58       -2.47      2.57 o 
  -3   2  11      407.23      395.22      6.33 o 
  -2   2  11      235.11      230.78      5.03 o 
  -1   2  11       12.90       10.57      2.58 o 
   0   2  11       48.10       56.17      2.18 o 
   1   2  11        7.91        7.03      2.23 o 
   2   2  11      394.94      388.18      4.99 o 
   3   2  11      113.86      106.94      5.25 o 
   4   2  11       49.62       45.25      9.53 o 
  -5   3  11       17.35       18.74     15.79 o 
  -4   3  11       65.96       54.25     11.02 o 
  -3   3  11      160.05      148.21      5.70 o 
  -2   3  11      661.60      644.73      6.03 o 
  -1   3  11      235.70      238.14      3.40 o 
   0   3  11       63.87       67.01      2.35 o 
   1   3  11      447.84      441.12      5.79 o 
   2   3  11        6.72        6.67      3.64 o 
   3   3  11       95.68       83.67      6.22 o 
   4   3  11      448.81      448.38     10.27 o 
  -5   4  11       22.73       26.19     17.98 o 
  -4   4  11      246.75      227.03     11.95 o 
  -3   4  11       38.81       37.83      7.17 o 
  -2   4  11      438.33      437.28      6.06 o 
  -1   4  11       19.36       20.36      4.09 o 
   0   4  11      436.90      436.83      9.70 o 
   1   4  11       69.80       67.93      2.39 o 
   2   4  11       29.13       28.42      4.26 o 
   3   4  11        1.06        1.14      5.39 o 
   4   4  11      117.66       97.48      9.87 o 
  -5   5  11       15.96       17.35     26.97 o 
  -4   5  11        4.75       -3.08     10.83 o 
  -3   5  11      225.79      230.54      8.51 o 
  -2   5  11        3.04        0.76      3.17 o 
  -1   5  11      468.07      453.86      6.59 o 
   0   5  11        0.47        0.77      3.01 o 
   1   5  11      116.00      111.65      3.23 o 
   2   5  11        0.01       -1.22      3.23 o 
   3   5  11       19.71       14.79      6.03 o 
   4   5  11       67.94       62.92      9.83 o 
  -4   6  11       35.40       40.55     20.16 o 
  -3   6  11       12.87       13.63      7.34 o 
  -2   6  11        5.67        0.11      1.88 o 
  -1   6  11      336.47      325.14      5.88 o 
   0   6  11       59.65       52.52      4.83 o 
   1   6  11       75.69       72.63      3.49 o 
   2   6  11       30.56       32.06      4.07 o 
   3   6  11       82.33       83.33      6.94 o 
   4   6  11       31.80       32.52     10.67 o 
  -4   7  11       58.97       67.42     15.98 o 
  -3   7  11       38.48       32.30     11.94 o 
  -2   7  11      185.15      182.22      7.40 o 
  -1   7  11        9.51       11.97      4.99 o 
   0   7  11      221.59      230.54      5.04 o 
   1   7  11       46.98       44.57      4.44 o 
   2   7  11      401.20      400.76      8.43 o 
   3   7  11       40.90       44.58      8.27 o 
   4   7  11        5.98        0.59     14.10 o 
  -4   8  11       45.71       54.36     18.87 o 
  -3   8  11        3.45        2.99      8.97 o 
  -2   8  11      101.14       76.89      8.55 o 
  -1   8  11       54.56       61.39      5.36 o 
   0   8  11        7.55        9.18      5.28 o 
   1   8  11       12.65       10.59      4.72 o 
   2   8  11        0.74       -3.21      5.08 o 
   3   8  11        3.47       -6.53     17.02 o 
  -3   9  11        0.00       -1.58     11.08 o 
  -2   9  11       45.41       35.33      8.29 o 
  -1   9  11      246.89      237.39      7.51 o 
   0   9  11       38.80       35.67      6.96 o 
   1   9  11       68.74       78.31      5.23 o 
   2   9  11        2.48        4.12      7.92 o 
   3   9  11        0.26       -7.02     20.30 o 
  -3  10  11        0.47       -8.65      8.81 o 
  -2  10  11       16.18       12.94      9.99 o 
  -1  10  11       50.13       36.99      7.33 o 
   0  10  11       35.31       34.85      6.92 o 
   1  10  11        5.81        5.85      6.26 o 
   2  10  11        2.33       -2.60      9.33 o 
  -2  11  11        0.11        0.24      9.92 o 
  -1  11  11       18.69       16.30      9.93 o 
   0  11  11        1.44       -1.60      3.15 o 
   1  11  11       14.67       15.38      9.09 o 
   2  11  11        1.45        1.23     11.17 o 
  -1  12  11        7.36       10.73     11.81 o 
   0  12  11       35.47       41.24     12.46 o 
   1  12  11        0.02       -2.94     20.87 o 
  -4   0  12      188.59      178.32      9.63 o 
  -2   0  12       37.98       27.08      6.03 o 
   0   0  12       41.37       40.89      2.99 o 
   2   0  12       19.55       17.79      7.04 o 
   4   0  12        0.46        3.31     10.56 o 
  -5   1  12       55.52       43.04     12.33 o 
  -4   1  12        0.27       -2.77      7.84 o 
  -3   1  12        1.57        6.49      5.19 o 
  -2   1  12      107.05      107.85      4.30 o 
  -1   1  12       47.49       48.86      2.89 o 
   0   1  12       91.76       87.63      2.08 o 
   1   1  12       33.72       28.00      3.86 o 
   2   1  12       76.11       77.71      3.81 o 
   3   1  12        0.08        0.23      2.27 o 
   4   1  12        3.22       -0.97      8.83 o 
  -5   2  12       55.08       59.84     12.87 o 
  -4   2  12       59.09       63.85      7.20 o 
  -3   2  12      239.87      214.73      5.03 o 
  -2   2  12       20.01       18.94      3.98 o 
  -1   2  12      511.48      505.32      5.32 o 
   0   2  12       92.72      102.11      2.56 o 
   1   2  12      164.61      176.52      3.00 o 
   2   2  12      181.24      176.94      4.85 o 
   3   2  12        9.06        4.53      5.60 o 
   4   2  12       58.26       47.45     10.03 o 
  -5   3  12        2.19       -3.34      9.21 o 
  -4   3  12      251.45      240.60      9.23 o 
  -3   3  12       44.43       49.82      5.97 o 
  -2   3  12      313.72      297.40      5.25 o 
  -1   3  12      101.85      104.85      2.85 o 
   0   3  12      313.15      335.86      5.91 o 
   1   3  12      244.30      232.83      3.41 o 
   2   3  12        2.30        0.30      1.10 o 
   3   3  12       10.08        6.32      5.65 o 
   4   3  12       76.16       72.97     10.06 o 
  -5   4  12        4.31       -4.18     15.95 o 
  -4   4  12        0.00        4.71     18.99 o 
  -3   4  12      121.47      115.92      7.86 o 
  -2   4  12       72.09       60.64      4.38 o 
  -1   4  12       16.85       12.14      5.11 o 
   0   4  12      153.89      145.23      2.84 o 
   1   4  12        5.11        6.34      2.51 o 
   2   4  12       17.47       19.16      5.03 o 
   3   4  12       22.48       24.88      6.43 o 
   4   4  12        4.72        2.45      2.93 o 
  -4   5  12       68.06       65.51     20.95 o 
  -3   5  12      150.91      148.16      7.93 o 
  -2   5  12      102.49       91.76      4.16 o 
  -1   5  12       21.87       22.94      4.53 o 
   0   5  12       45.91       46.26      3.80 o 
   1   5  12        0.20       -0.04      0.99 o 
   2   5  12        0.15        0.67      5.64 o 
   3   5  12       89.03       79.40      7.17 o 
   4   5  12       38.63       28.90     10.64 o 
  -4   6  12      137.63      160.53     21.88 o 
  -3   6  12       14.51       10.30      7.98 o 
  -2   6  12      125.45      119.41      7.82 o 
  -1   6  12        0.69       -0.80      2.36 o 
   0   6  12       26.77       25.45      4.11 o 
   1   6  12        9.58        6.28      3.51 o 
   2   6  12       16.19       17.23      4.39 o 
   3   6  12       25.81       22.27      7.68 o 
   4   6  12        4.79       10.53     14.42 o 
  -4   7  12        0.46        8.31     19.04 o 
  -3   7  12       36.20       31.29      8.75 o 
  -2   7  12       25.00       27.85      5.52 o 
  -1   7  12      339.05      302.19      6.55 o 
   0   7  12       13.92       19.15      4.79 o 
   1   7  12       15.07       16.41      5.02 o 
   2   7  12       35.17       36.67      5.47 o 
   3   7  12       67.11       68.80      7.85 o 
  -4   8  12       19.42        5.52     17.75 o 
  -3   8  12       41.71       42.88     13.81 o 
  -2   8  12       32.79       32.71      6.19 o 
  -1   8  12       14.45        5.10      3.89 o 
   0   8  12      138.16      145.95      6.36 o 
   1   8  12      206.54      229.94      7.96 o 
   2   8  12        2.26       -1.46      3.88 o 
   3   8  12      564.39      605.06     14.02 o 
  -3   9  12        6.57        8.13     12.00 o 
  -2   9  12       42.52       44.10     10.19 o 
  -1   9  12       75.25       70.60      7.37 o 
   0   9  12      165.88      177.73      7.04 o 
   1   9  12        8.12       11.43      6.19 o 
   2   9  12       15.93       14.64      7.62 o 
   3   9  12        9.30        7.55     28.33 o 
  -3  10  12        8.79        1.02     12.39 o 
  -2  10  12        0.26       -9.51      9.51 o 
  -1  10  12       29.87       31.46      7.42 o 
   0  10  12        1.62       -2.14      4.50 o 
   1  10  12       46.52       48.92      7.76 o 
   2  10  12       38.57       25.66     12.68 o 
  -2  11  12       20.32       16.23      7.27 o 
  -1  11  12       54.44       45.70     11.71 o 
   0  11  12        0.60       -3.22      3.22 o 
   1  11  12       12.32       12.39     11.46 o 
  -1  12  12       34.82       40.49     15.40 o 
   0  12  12      138.14      169.25     13.41 o 
  -5   0  13      159.63      185.27     17.84 o 
  -3   0  13       69.94       67.94      7.61 o 
  -1   0  13       30.97       35.33      4.33 o 
   1   0  13      144.80      136.54      8.83 o 
   3   0  13       11.60       13.74      7.24 o 
  -5   1  13       16.54        7.42     12.20 o 
  -4   1  13        2.13       10.19      8.44 o 
  -3   1  13        0.16       -1.07      4.69 o 
  -2   1  13       28.86       24.49      4.26 o 
  -1   1  13       55.31       54.50      3.13 o 
   0   1  13      260.36      259.49      4.86 o 
   1   1  13        0.86        1.41      2.21 o 
   2   1  13       15.58       12.50      4.92 o 
   3   1  13        9.34        1.74      3.24 o 
   4   1  13        0.38       -2.48     10.42 o 
  -5   2  13       79.67       79.76     11.44 o 
  -4   2  13       26.32       23.80      7.25 o 
  -3   2  13      187.45      154.54      5.83 o 
  -2   2  13      220.51      229.45      4.87 o 
  -1   2  13      340.93      328.10      4.41 o 
   0   2  13       45.33       43.27      2.49 o 
   1   2  13      132.65      145.89      3.90 o 
   2   2  13      101.90       97.14      4.47 o 
   3   2  13      161.77      152.82      6.36 o 
   4   2  13      173.01      183.55     10.23 o 
  -5   3  13       26.10       35.85     16.07 o 
  -4   3  13        3.64       -2.78      8.70 o 
  -3   3  13      147.01      160.72      9.64 o 
  -2   3  13      626.43      621.51      7.97 o 
  -1   3  13        0.50       -0.36      1.86 o 
   0   3  13       32.41       32.18      3.77 o 
   1   3  13       12.67       10.42      2.75 o 
   2   3  13       22.60       23.60      4.76 o 
   3   3  13       91.48       82.65      6.46 o 
   4   3  13       11.35        4.41     10.15 o 
  -4   4  13       14.87       17.25     19.69 o 
  -3   4  13       54.12       52.69      6.50 o 
  -2   4  13        5.86        5.89      4.26 o 
  -1   4  13       40.45       37.37      5.94 o 
   0   4  13        6.54        6.09      3.42 o 
   1   4  13       58.25       61.85      2.81 o 
   2   4  13        7.88        4.35      5.00 o 
   3   4  13       20.29       14.41      7.08 o 
   4   4  13       76.97       69.35     12.64 o 
  -4   5  13       49.02       43.38     21.94 o 
  -3   5  13        4.92        0.30      2.30 o 
  -2   5  13       11.86       10.06      5.50 o 
  -1   5  13       35.45       31.70      5.35 o 
   0   5  13       30.44       27.33      4.11 o 
   1   5  13       56.29       52.32      3.72 o 
   2   5  13       36.60       32.53      5.54 o 
   3   5  13       11.65        8.14      7.41 o 
   4   5  13        2.98      -15.05     15.05 o 
  -4   6  13        7.10        8.38     19.08 o 
  -3   6  13        0.81       -1.13      2.34 o 
  -2   6  13       51.93       44.83      6.54 o 
  -1   6  13      298.40      282.57      9.13 o 
   0   6  13       71.40       67.14      4.28 o 
   1   6  13       71.22       74.69      4.11 o 
   2   6  13        7.81        9.62      5.47 o 
   3   6  13        3.98        5.24      8.45 o 
  -4   7  13       33.06       43.04     25.69 o 
  -3   7  13       13.62       18.30      9.05 o 
  -2   7  13        0.33       -4.13      8.75 o 
  -1   7  13      107.30      115.15      5.84 o 
   0   7  13        2.75        3.41      4.56 o 
   1   7  13       31.65       36.62      5.68 o 
   2   7  13       67.94       74.82      6.22 o 
   3   7  13       30.81       47.83      9.22 o 
  -3   8  13        0.56        0.07      1.50 o 
  -2   8  13       17.44       16.17      7.62 o 
  -1   8  13      144.30      163.57      6.15 o 
   0   8  13     1194.90     1351.38     36.19 o 
   1   8  13       74.03       76.67      5.99 o 
   2   8  13       49.77       45.43      7.43 o 
   3   8  13       11.06        7.98     13.14 o 
  -3   9  13        0.59        3.44     14.23 o 
  -2   9  13       65.80       61.80      8.07 o 
  -1   9  13        2.32        3.15      8.16 o 
   0   9  13        8.23        9.03      6.78 o 
   1   9  13        0.00        0.55      6.67 o 
   2   9  13        0.56       -3.02      9.13 o 
  -2  10  13        2.94        0.76      5.69 o 
  -1  10  13       50.11       39.45      8.93 o 
   0  10  13       15.40       13.62      7.88 o 
   1  10  13       14.56       11.41      7.94 o 
   2  10  13       14.85       13.90     14.02 o 
  -2  11  13       22.84       18.98     12.37 o 
  -1  11  13        9.09        4.26      6.87 o 
   0  11  13        4.21       12.02     11.81 o 
   1  11  13       11.68       17.48     12.50 o 
  -4   0  14       11.55        9.66     10.37 o 
  -2   0  14        6.55        6.24      5.49 o 
   0   0  14      298.84      289.15      7.44 o 
   2   0  14       72.78       85.87     18.64 o 
   4   0  14      137.45      152.86     19.30 o 
  -5   1  14       11.89       11.07     12.84 o 
  -4   1  14       33.77       33.81      9.81 o 
  -3   1  14        8.31        5.14      5.78 o 
  -2   1  14      220.67      212.15      4.89 o 
  -1   1  14      651.00      665.02      5.44 o 
   0   1  14      161.05      150.22      2.80 o 
   1   1  14       85.96       84.73      4.36 o 
   2   1  14        9.61       11.16      5.33 o 
   3   1  14        6.91        6.56      7.64 o 
   4   1  14        8.35        3.92     10.26 o 
  -4   2  14       25.71       21.34      9.03 o 
  -3   2  14        7.79        1.58      5.73 o 
  -2   2  14      420.31      403.50      6.32 o 
  -1   2  14       31.82       31.99      3.19 o 
   0   2  14       60.07       59.45      3.12 o 
   1   2  14      238.33      252.91      5.02 o 
   2   2  14       59.12       62.27      5.71 o 
   3   2  14       34.40       23.56      7.67 o 
   4   2  14       47.86       45.45     12.74 o 
  -4   3  14       73.46       78.20     10.21 o 
  -3   3  14      188.44      168.57      6.41 o 
  -2   3  14       73.37       60.18      5.05 o 
  -1   3  14      612.92      582.80      6.98 o 
   0   3  14        0.17        1.71      3.58 o 
   1   3  14        2.78        0.04      2.64 o 
   2   3  14       47.11       48.13      5.09 o 
   3   3  14       46.57       41.97      7.60 o 
   4   3  14        0.31       11.51     13.60 o 
  -4   4  14        3.42        2.11     12.19 o 
  -3   4  14       91.12       95.36      7.48 o 
  -2   4  14        4.54       -1.66      3.13 o 
  -1   4  14      116.06      104.33      5.94 o 
   0   4  14       50.76       58.19      3.62 o 
   1   4  14       15.44       12.39      3.17 o 
   2   4  14        5.30        2.65      4.62 o 
   3   4  14       17.45       16.55      7.20 o 
  -4   5  14       60.46       62.47     12.44 o 
  -3   5  14       17.96       20.97      7.50 o 
  -2   5  14       45.90       35.26      7.55 o 
  -1   5  14        4.25        3.87      5.19 o 
   0   5  14       33.35       26.96      4.40 o 
   1   5  14       26.12       19.71      3.75 o 
   2   5  14        1.64        3.81      5.61 o 
   3   5  14       86.99       81.88      8.12 o 
  -4   6  14       48.27       58.70     13.17 o 
  -3   6  14       34.95       39.02      7.80 o 
  -2   6  14       26.58       24.15      6.87 o 
  -1   6  14        1.85       -1.28      2.07 o 
   0   6  14        0.91       -0.86      0.86 o 
   1   6  14        1.20        0.17      0.98 o 
   2   6  14        0.99       -2.83      4.60 o 
   3   6  14       31.03       38.27      9.23 o 
  -4   7  14      329.50      420.75     22.66 o 
  -3   7  14        0.01        2.42      7.25 o 
  -2   7  14       67.07       63.75      7.82 o 
  -1   7  14        4.12        4.50      6.21 o 
   0   7  14        5.32       12.92      5.15 o 
   1   7  14      260.89      263.96      6.41 o 
   2   7  14       11.43        5.86      9.28 o 
   3   7  14      238.97      248.70     10.26 o 
  -3   8  14        5.98       10.94     11.57 o 
  -2   8  14        2.73        5.27      8.46 o 
  -1   8  14      124.62      110.92      7.20 o 
   0   8  14      114.58      130.72      5.68 o 
   1   8  14        7.15        6.59      6.54 o 
   2   8  14        0.56       -0.14     10.83 o 
  -3   9  14        3.94        9.18     13.08 o 
  -2   9  14       36.35       35.56      8.68 o 
  -1   9  14       14.32       12.41      7.84 o 
   0   9  14      117.23      127.92      6.67 o 
   1   9  14       23.60       18.75      7.37 o 
   2   9  14        9.32       12.86     10.85 o 
  -2  10  14       10.57       23.88     10.18 o 
  -1  10  14        7.11        3.98      9.46 o 
   0  10  14       20.56       10.30      8.66 o 
   1  10  14       72.73       74.03      9.43 o 
  -1  11  14       18.96       25.92     13.74 o 
   0  11  14        0.28       -3.69      6.21 o 
  -3   0  15       12.24       16.03      8.82 o 
  -1   0  15      185.14      187.75      4.91 o 
   1   0  15       50.72       45.09      5.94 o 
   3   0  15      311.73      290.71     21.14 o 
  -4   1  15        4.38        8.01     10.54 o 
  -3   1  15       18.77       13.73      6.54 o 
  -2   1  15        0.12       -0.67      2.08 o 
  -1   1  15      188.54      198.90      3.43 o 
   0   1  15       20.54       22.12      3.53 o 
   1   1  15        0.32        0.54      1.96 o 
   2   1  15       17.93       15.19      5.76 o 
   3   1  15       82.31       81.58      9.22 o 
  -4   2  15        0.00        1.97     10.58 o 
  -3   2  15       41.72       48.42      6.98 o 
  -2   2  15        6.27        3.58      5.58 o 
  -1   2  15      276.68      270.74      4.50 o 
   0   2  15      399.75      399.52      4.98 o 
   1   2  15      131.98      131.12      4.76 o 
   2   2  15       52.84       41.06      6.33 o 
   3   2  15       96.05       88.01      9.14 o 
  -4   3  15       66.50       68.40     11.34 o 
  -3   3  15      227.70      205.78      6.50 o 
  -2   3  15       84.31       82.88      5.16 o 
  -1   3  15        4.86        2.59      5.95 o 
   0   3  15        6.26        5.32      3.47 o 
   1   3  15       17.43       16.00      4.12 o 
   2   3  15      135.81      131.43      5.35 o 
   3   3  15        5.05       13.49      7.56 o 
  -4   4  15       46.06       36.19     16.42 o 
  -3   4  15        2.17        1.22      2.64 o 
  -2   4  15      168.00      155.72      5.02 o 
  -1   4  15        5.09        5.08      5.22 o 
   0   4  15        8.78        9.42      4.13 o 
   1   4  15        2.01        2.30      3.80 o 
   2   4  15      155.75      162.01      6.12 o 
   3   4  15       22.02       22.86      8.42 o 
  -4   5  15        0.20       -6.58      6.58 o 
  -3   5  15       37.93       40.04      8.93 o 
  -2   5  15       22.71       19.14      7.96 o 
  -1   5  15       20.84       21.50      5.81 o 
   0   5  15       92.28       96.94      4.22 o 
   1   5  15       10.70        8.47      5.20 o 
   2   5  15        0.21        0.15      4.37 o 
   3   5  15       17.15       12.54      8.75 o 
  -4   6  15       55.84       62.54     22.99 o 
  -3   6  15       16.49       16.25      8.68 o 
  -2   6  15        0.18       -2.90      4.33 o 
  -1   6  15        2.05        0.12      2.84 o 
   0   6  15       59.53       63.72      4.83 o 
   1   6  15        0.02       -0.04      1.09 o 
   2   6  15       19.30       16.82      7.04 o 
   3   6  15        0.99       -1.00      9.05 o 
  -3   7  15       31.45       22.69      8.87 o 
  -2   7  15       17.14       17.55      7.82 o 
  -1   7  15        6.88        4.61      4.20 o 
   0   7  15      467.19      492.89      6.96 o 
   1   7  15        5.45        4.59      7.14 o 
   2   7  15       17.59       19.34      9.67 o 
  -3   8  15       92.04      108.62     10.83 o 
  -2   8  15       32.86       36.97      9.05 o 
  -1   8  15       22.98       22.98      7.79 o 
   0   8  15        7.91       10.32      6.95 o 
   1   8  15       54.56       60.25      7.52 o 
   2   8  15       43.34       52.44     15.87 o 
  -2   9  15       19.45       17.19      9.72 o 
  -1   9  15       45.74       43.02      9.14 o 
   0   9  15       31.40       29.50      8.19 o 
   1   9  15       27.04       27.35      8.61 o 
   2   9  15        6.68        0.81     16.35 o 
  -2  10  15        3.18       11.46     12.98 o 
  -1  10  15        9.08        8.46     12.11 o 
   0  10  15        0.43        0.36      8.47 o 
   1  10  15       70.53       70.23     10.56 o 
  -4   0  16      205.68      250.79     30.80 o 
  -2   0  16        4.47        5.17      7.43 o 
   0   0  16      143.29      139.67     10.81 o 
   2   0  16       64.73       55.97      8.80 o 
  -4   1  16       13.05       12.65     11.56 o 
  -3   1  16        0.23       -1.96      6.27 o 
  -2   1  16        6.51       12.48      6.91 o 
  -1   1  16       55.98       60.57      3.79 o 
   0   1  16      220.49      235.87      5.31 o 
   1   1  16        0.02       -0.61      4.55 o 
   2   1  16       10.70        5.20      6.13 o 
   3   1  16        6.67        8.26      9.99 o 
  -4   2  16       41.06       35.31     11.92 o 
  -3   2  16      153.19      149.28      7.54 o 
  -2   2  16       44.02       34.12      5.77 o 
  -1   2  16      605.68      614.65      7.45 o 
   0   2  16      295.24      326.53      6.52 o 
   1   2  16       28.49       31.20      5.05 o 
   2   2  16       19.32       18.29      6.57 o 
   3   2  16        0.37        2.35      9.96 o 
  -4   3  16        0.34        8.59     12.04 o 
  -3   3  16       24.40       23.92      8.11 o 
  -2   3  16        0.04       -1.11      5.06 o 
  -1   3  16      241.31      233.02      4.94 o 
   0   3  16      166.28      171.21      4.79 o 
   1   3  16       42.52       43.71      5.12 o 
   2   3  16        8.07        9.32      6.65 o 
   3   3  16        5.02        8.45      8.68 o 
  -4   4  16        0.36        4.18     15.71 o 
  -3   4  16        2.43        2.23      8.48 o 
  -2   4  16       42.11       34.14      6.01 o 
  -1   4  16       80.05       80.82      6.66 o 
   0   4  16        0.39       -1.85      3.58 o 
   1   4  16       18.68       17.66      4.52 o 
   2   4  16        9.88       12.56      6.68 o 
   3   4  16       14.13       14.99      9.15 o 
  -4   5  16       36.24       23.33     25.66 o 
  -3   5  16        7.79       12.31      8.74 o 
  -2   5  16       38.99       29.34      7.01 o 
  -1   5  16        0.27       -1.00      6.20 o 
   0   5  16       86.72       95.57      5.31 o 
   1   5  16       69.01       75.75      7.11 o 
   2   5  16        5.97        9.12      7.37 o 
   3   5  16       18.60       10.57     10.01 o 
  -3   6  16        6.55        1.55      5.32 o 
  -2   6  16       85.83       99.65      8.94 o 
  -1   6  16       30.19       23.98      6.92 o 
   0   6  16       48.82       46.83      5.84 o 
   1   6  16       23.05       21.85      7.12 o 
   2   6  16       16.09       19.89     10.04 o 
  -3   7  16        0.87        5.39      9.90 o 
  -2   7  16       14.96       18.22      8.13 o 
  -1   7  16        0.95       -3.10      8.68 o 
   0   7  16        0.46       -3.99      5.04 o 
   1   7  16        5.07       12.05      7.25 o 
   2   7  16        0.33       -2.96     16.13 o 
  -3   8  16        6.90       22.45     18.73 o 
  -2   8  16        1.62        1.75      4.18 o 
  -1   8  16        6.52        8.66      8.89 o 
   0   8  16       57.15       65.62      6.76 o 
   1   8  16      504.11      574.11     22.36 o 
   2   8  16       22.66       29.11     15.70 o 
  -2   9  16        9.38        7.50      7.02 o 
  -1   9  16       22.29       15.89      9.35 o 
   0   9  16        2.27       -1.54      8.02 o 
   1   9  16      114.68      138.60      9.88 o 
  -1  10  16       23.76       24.72     15.05 o 
   0  10  16       22.71       18.31     10.62 o 
  -3   0  17      129.20      129.98      9.68 o 
  -1   0  17       32.67       31.35      5.86 o 
   1   0  17       90.00       89.58      7.68 o 
   3   0  17       31.91       25.90     12.40 o 
  -4   1  17       88.74       99.16     12.89 o 
  -3   1  17       24.13       21.17      7.81 o 
  -2   1  17       59.39       49.35      6.91 o 
  -1   1  17      170.22      171.55      4.21 o 
   0   1  17      308.39      300.55      6.21 o 
   1   1  17        2.39        3.20      5.49 o 
   2   1  17       25.08       21.93      7.00 o 
   3   1  17       57.18       56.80     10.84 o 
  -4   2  17      112.10      120.61     12.40 o 
  -3   2  17        1.37        3.96      8.52 o 
  -2   2  17        0.07       -1.27      4.76 o 
  -1   2  17       55.68       55.42      4.39 o 
   0   2  17        3.74        7.47      5.30 o 
   1   2  17       48.95       40.05      6.72 o 
   2   2  17       29.93       24.92      7.03 o 
   3   2  17       18.06       16.75     10.03 o 
  -4   3  17       56.65       83.01     12.67 o 
  -3   3  17        0.83       -0.49      8.15 o 
  -2   3  17      192.90      180.38      6.70 o 
  -1   3  17      189.40      194.13      5.95 o 
   0   3  17      100.71       97.60      5.48 o 
   1   3  17       32.40       29.91      6.28 o 
   2   3  17        0.69       -3.54      5.44 o 
   3   3  17       69.58       62.26     11.61 o 
  -3   4  17        8.70        6.71      9.95 o 
  -2   4  17        1.47       -2.25      4.68 o 
  -1   4  17      125.58      106.71      6.50 o 
   0   4  17       46.46       43.35      6.15 o 
   1   4  17       15.60       19.18      4.90 o 
   2   4  17        2.31        5.19      7.90 o 
   3   4  17        3.05        5.86      9.82 o 
  -3   5  17        1.80        2.83      6.02 o 
  -2   5  17        0.53       -5.04      8.54 o 
  -1   5  17       93.18       80.00      5.76 o 
   0   5  17        0.04       -1.23      2.41 o 
   1   5  17        4.84        9.07      7.87 o 
   2   5  17       52.21       44.37      8.22 o 
  -3   6  17        0.71       -3.68     10.11 o 
  -2   6  17       58.13       62.65     10.37 o 
  -1   6  17        0.99       -4.72      4.72 o 
   0   6  17        3.91        2.78      2.97 o 
   1   6  17        0.93       -0.38      3.18 o 
   2   6  17       28.85       30.49     16.35 o 
  -3   7  17      195.51      261.63     13.62 o 
  -2   7  17        0.31       -2.27      3.52 o 
  -1   7  17        2.24        0.60      6.70 o 
   0   7  17        0.07       -3.20      4.98 o 
   1   7  17        1.65        5.33      5.33 o 
   2   7  17       16.91       16.69     15.65 o 
  -2   8  17       24.56       22.35     10.00 o 
  -1   8  17       11.07       13.33      9.68 o 
   0   8  17      231.41      244.78     11.23 o 
   1   8  17       12.72       20.87     11.80 o 
  -1   9  17        4.14       -0.44      3.01 o 
   0   9  17        0.08       -2.21      9.46 o 
  -4   0  18       19.32       25.66     15.07 o 
  -2   0  18        1.26        2.40      4.48 o 
   0   0  18      232.41      245.07     11.52 o 
   2   0  18        6.42        1.11      3.11 o 
  -4   1  18       40.22       57.02     13.63 o 
  -3   1  18       56.35       61.27      8.95 o 
  -2   1  18       43.80       42.91      7.16 o 
  -1   1  18       71.95       74.95      5.10 o 
   0   1  18       29.54       32.72      5.99 o 
   1   1  18        6.39        6.48      6.48 o 
   2   1  18        7.46        9.75      7.06 o 
   3   1  18        0.34        4.96     12.11 o 
  -3   2  18        0.03        2.50      8.14 o 
  -2   2  18       15.76       19.53      6.90 o 
  -1   2  18        0.00        3.03      5.01 o 
   0   2  18      280.95      294.84      7.64 o 
   1   2  18       37.40       35.62      7.19 o 
   2   2  18       17.36       17.15      7.69 o 
  -3   3  18       66.86       70.68     10.36 o 
  -2   3  18       13.62        3.45      3.42 o 
  -1   3  18       41.09       41.51      7.24 o 
   0   3  18        8.10       11.08      6.52 o 
   1   3  18       31.92       32.17      6.96 o 
   2   3  18       19.09        9.17      8.26 o 
  -3   4  18        6.62        0.54      4.13 o 
  -2   4  18       31.97       25.59      8.09 o 
  -1   4  18       50.94       41.14      6.72 o 
   0   4  18        8.43        5.82      7.06 o 
   1   4  18        0.00        2.71      6.68 o 
   2   4  18        0.54        2.92     10.49 o 
  -3   5  18       41.03       49.10     11.53 o 
  -2   5  18        4.62       -2.60      7.91 o 
  -1   5  18       13.67        7.11      6.43 o 
   0   5  18       22.92       22.24      6.43 o 
   1   5  18       46.15       49.07      8.56 o 
   2   5  18       11.85       14.15     11.60 o 
  -3   6  18       68.56       79.94     15.93 o 
  -2   6  18       22.30       27.13      9.89 o 
  -1   6  18       15.19       15.03      7.33 o 
   0   6  18       67.92       86.40      7.00 o 
   1   6  18       36.60       35.93     10.54 o 
   2   6  18       30.88       62.45     19.73 o 
  -2   7  18       83.16       82.65     12.92 o 
  -1   7  18        7.37        1.91      5.35 o 
   0   7  18        9.26        6.79      7.08 o 
   1   7  18      127.06      131.41     10.48 o 
  -1   8  18        2.19       -2.14      8.44 o 
   0   8  18        0.06        4.51      9.75 o 
  -3   0  19      131.59      163.01     16.27 o 
  -1   0  19      103.06      112.10      8.06 o 
   1   0  19      702.94      733.46     19.24 o 
  -3   1  19        0.07        1.87      6.67 o 
  -2   1  19        0.74       -1.06      5.30 o 
  -1   1  19        2.18        0.89      5.78 o 
   0   1  19        0.00        3.49      6.66 o 
   1   1  19      275.48      278.99     19.55 o 
   2   1  19        3.81        6.94      8.22 o 
  -3   2  19        2.10        5.92      9.45 o 
  -2   2  19        4.99       -0.62      5.99 o 
  -1   2  19       14.38       12.03      6.47 o 
   0   2  19      243.34      248.66      8.00 o 
   1   2  19       27.05       22.59      7.85 o 
   2   2  19       16.21       12.68      9.06 o 
  -3   3  19        0.75        1.58     11.57 o 
  -2   3  19       75.01       92.15     11.47 o 
  -1   3  19       39.89       39.10      9.42 o 
   0   3  19       60.56       64.67      9.06 o 
   1   3  19       22.44       20.23      7.35 o 
   2   3  19       36.55       39.34     10.37 o 
  -3   4  19       11.51        9.02     15.48 o 
  -2   4  19       12.16       17.87     10.16 o 
  -1   4  19       19.15       17.09      6.72 o 
   0   4  19       19.22       13.18      7.21 o 
   1   4  19        0.66        0.51      9.47 o 
   2   4  19        0.77        0.34     13.21 o 
  -2   5  19       56.86       66.48     11.16 o 
  -1   5  19       74.29       69.79      7.88 o 
   0   5  19       15.84       16.42      8.33 o 
   1   5  19        8.54        6.12      6.67 o 
  -2   6  19        2.49        1.14     10.37 o 
  -1   6  19        0.18       -0.08      2.19 o 
   0   6  19       36.44       38.69      8.95 o 
   1   6  19       20.49       16.67     11.13 o 
  -1   7  19        4.73        4.40      7.97 o 
   0   7  19       71.74       81.60      9.90 o 
  -2   0  20       17.31       14.76     13.63 o 
   0   0  20      344.96      343.07     12.76 o 
   2   0  20       83.23       81.97     26.56 o 
  -3   1  20       21.69       13.05     10.29 o 
  -2   1  20       31.15       35.03      8.21 o 
  -1   1  20       27.14       24.62      6.34 o 
   0   1  20       25.95       34.88      7.33 o 
   1   1  20       50.23       46.81     10.88 o 
   2   1  20       35.61       24.43     10.60 o 
  -3   2  20      135.35      139.74     13.69 o 
  -2   2  20        5.05       -0.65      6.02 o 
  -1   2  20       62.55       64.22      9.24 o 
   0   2  20       31.37       37.48      7.90 o 
   1   2  20        6.90        8.31     10.70 o 
   2   2  20       22.16       22.62     12.40 o 
  -2   3  20        1.53       -3.83      5.28 o 
  -1   3  20       40.25       37.04      9.68 o 
   0   3  20       70.38       70.14      8.37 o 
   1   3  20        7.40        6.93      8.50 o 
  -2   4  20        8.25        0.03     12.40 o 
  -1   4  20        1.52       -4.29      7.88 o 
   0   4  20       59.13       60.73      8.89 o 
   1   4  20        7.08       -3.44     13.94 o 
  -2   5  20        2.69        3.24     16.57 o 
  -1   5  20       30.58       35.49      7.63 o 
   0   5  20      142.34      150.31      9.49 o 
   1   5  20       18.82       24.78     11.35 o 
  -1   6  20       83.86       94.64      9.89 o 
   0   6  20       24.57       26.43     10.24 o 
  -1   0  21       44.15       52.89     10.43 o 
   1   0  21      200.94      217.94     20.72 o 
  -2   1  21        5.33        8.05      8.46 o 
  -1   1  21       39.97       36.41      8.69 o 
   0   1  21       14.24       14.08     10.54 o 
   1   1  21      162.26      168.20     12.22 o 
  -2   2  21       11.32        7.97      9.31 o 
  -1   2  21        1.29        1.29     10.34 o 
   0   2  21        3.63        8.28     10.96 o 
   1   2  21       11.56       11.55     12.63 o 
  -2   3  21       13.73       12.87     10.92 o 
  -1   3  21       48.80       39.38     11.25 o 
   0   3  21        6.68        4.48     10.47 o 
   1   3  21        0.23       -2.54     11.42 o 
  -1   4  21       32.20       23.41      9.29 o 
   0   4  21       12.08       10.72      8.83 o 
  -1   5  21       14.57        6.49     10.61 o 
   0   0  22       22.46       30.09     17.89 o 
  -1   1  22        9.16        9.26     14.93 o 
   0   1  22        0.98        3.92     11.66 o 
  -1   2  22        0.32        4.60     13.98 o 
   0   2  22        3.10       -1.30     14.87 o 
                                                 
